# Supplementary material for: Chemical genetics strategy to profile kinase target engagement reveals role of FES in neutrophil phagocytosis
Source: Nat Commun. 2020 Jun 25;11:3216. doi: 10.1038/s41467-020-17027-5 (PMC7316778; doi:10.1038/s41467-020-17027-5)
Supplement: Supplementary file 5 — Source Data [file 41467_2020_17027_MOESM5_ESM.xlsx]

## Sheet: Fig. 2
Figure 2b
Mutant	Relative activity (% of wildtype)
WT	101.83	97.0122	101.158
I567C	59.7411	50.2851	51.7463
G570C	-0.120223	0.0940191	0.0787643
V575C	44.6446	46.2886	47.3478
L638C	64.6024	66.7472	64.7519
G642C	3.69009	3.46366	3.19339
T646C	109.514	97.4068	100.243
N688C	0.138081	0.0561952	-0.0296641
L690C	2.58573	1.83862	2.27547
S700C	102.919	106.547	101.548
Figure 2c
	Emission ratio
Time (min)	WT			S700C
0	0.0133976	0.0320424	0.0288196	0.0616874	0.0584052	0.0276386
5	0.138417	0.32647	0.473426	0.306048	0.363282	0.319169
15	0.460804	0.794191	0.68156	0.598219	0.553556	0.627372
30	0.746351	0.781646	0.888503	0.862745	0.979099	0.873571
60	1.2697	1.20963	1.26132	1.28328	1.32852	1.26619
90	1.38984	1.39977	1.40798	1.45837	1.54054	1.40755
Figure 2d
	Emission ratio
log[ATP] (M)	WT			I567C			V575C			L638C			T646C			S700C
	Mean	SD	n	Mean	SD	n	Mean	SD	n	Mean	SD	n	Mean	SD	n	Mean	SD	n
-4	1.88082	0.091642	3	1.73542	0.0586192	3	1.15627	0.025944	3	1.80111	0.0288631	3	1.96911	0.0416735	3	1.52168	0.0521533	3
-4.52288	1.7594	0.0295424	3	1.46699	0.0486453	3	1.07291	0.0713466	3	1.53651	0.0207782	3	1.9374	0.0511774	3	1.4855	0.0640573	3
-5	1.64259	0.0506187	3	0.920097	0.0328595	3	0.708893	0.0323824	3	0.971932	0.0393613	3	1.71944	0.032038	3	1.3593	0.0549182	3
-5.52288	1.20179	0.0320738	3	0.369398	0.0447832	3	0.321796	0.0834951	3	0.337289	0.0226065	3	1.34861	0.0264594	3	1.1583	0.092858	3
-6	0.563353	0.0661857	3	0.0980765	0.0213451	3	0.112796	0.0211987	3	0.0807337	0.0145323	3	0.601256	0.05458	3	0.865181	0.0405441	3
-6.52288	0.159179	0.0163248	3	0.0311933	0.012961	3	0.0331757	0.00779085	3	0.019707	0.00405597	3	0.243438	0.033317	3	0.403662	0.0111633	3
-7	0.0450203	0.0266893	3	0.00859602	0.00450562	3	0.00874296	0.00102038	3	0.00581086	0.000415629	3	0.0485186	0.0201981	3	0.156863	0.00221737	3
-7.52288	0.00562908	0.00433853	3	0.00209001	0.000641189	3	0.00159022	0.000487732	3	0.000809805	0.000189617	3	0.0115366	0.00368204	3	0.0320991	0.00288697	3
-8	-0.00139255	0.0045597	3	-0.000860577	0.00064379	3	-0.000227512	0.00125587	3	-0.000172448	0.000642395	3	-0.00395048	0.00145857	3	-0.00695209	0.000896211	3
-15	-0.00423653	0.00088305	3	-0.00122943	0.000761807	3	-0.0013627	0.00102229	3	-0.000637357	0.000664286	3	-0.00758616	0.00251654	3	-0.025147	0.00202433	3
Figure 2e & 2g
See Supplementary Table 1 & 2

## Sheet: Fig. 3bc
Figure 3b
	Relative activity (%)
log[inhibitor] (M)	WT			S700C
	Mean	SD	n	Mean	SD	n
-5.52288	56.6818	16.7515	3	0.351943	0.00295744	3
-6	77.1432	8.64657	3	0.108232	0.236638	3
-6.52288	89.6025	7.31848	3	0.095941	0.0323095	3
-7	87.2962	2.76007	3	0.267236	0.468838	3
-7.52288	89.9408	2.92358	3	5.12223	3.21907	3
-8	88.68	4.55735	3	25.4833	7.34162	3
-8.52288	96.2009	1.11761	3	62.3086	11.6415	3
-9	84.086	20.6801	3	84.0287	7.20318	3
-9.52288	114.747	17.2046	3	101.779	7.05776	3
-10	100	4.86785	3	91.739	2.29915	3
-10.5229	95.6089	0.849534	3	103.295	6.09766	3
-15	78.1383	10.0661	3	100	6.71536	3
Figure 3c
			Residual activity (%)
Peptide	Sequence		WT - DMSO	WT - WEL028	S700C - DMSO	S700C - WEL028
CD79A_181_193	EYEDENLYEGLNL		100	85.8	100	2.5
ENOG_37_49	SGASTGIYEALEL		100	80	100	0.2
ZAP70_313_325	SVYESPYSDPEEL		100	81.9	100	1.1
EFS_246_258	GGTDEGIYDVPLL		100	83.3	100	0.2
PLCG1_764_776	IGTAEPDYGALYE		100	79.3	100	0.4
RET_1022_1034	TPSDSLIYDDGLS		100	72.8	100	0.2
IRS2_626_638	HPYPEDYGDIEIG		100	83.8	100	3.2
EPHA1_774_786	LDDFDGTYETQGG		100	85.2	100	0.9
PGFRB_572_584	VSSDGHEYIYVDP		100	79.3	100	0.7
P85A_600_612	NENTEDQYSLVED		100	81.7	100	1.5
LAT_249_261	EEGAPDYENLQEL		100	80	100	1.5
PLCG2_1191_1203_C1200S	ESEEELYSSSRQL		100	83.6	100	0.4
PDPK1_2_14	ARTTSQLYDAVPI		100	78.6	100	0.2
FRK_380_392	KVDNEDIYESRHE		100	71.8	100	0.2
PTN11_57_67	QNTGDYYDLYG		100	77.8	100	1.1
PTN11_580_590	SARVYENVGLM		100	81.4	100	0.3
KIT_930_942_C942S	ESTNHIYSNLANS		100	89	100	0.3
PDPK1_369_381	DEDCYGNYDNLLS		100	84.3	100	8
EGFR_1165_1177	ISLDNPDYQQDFF		100	87.7	100	4.9
PECA1_708_718	DTETVYSEVRK		100	74.6	100	0.3
PGFRB_709_721	RPPSAELYSNALP		100	71.2	100	0.3
EPHA7_607_619	TYIDPETYEDPNR		100	75.4	100	0.4
VGFR2_989_1001	EEAPEDLYKDFLT		100	71.4	100	0.4
PGFRB_1002_1014	LDTSSVLYTAVQP		100	74.5	100	0.4
PTN6_558_570	KHKEDVYENLHTK		100	77.2	100	0.5
EPHA2_765_777	EDDPEATYTTSGG		100	86.5	100	0.3
PTN6_531_541	GQESEYGNITY		100	78.4	100	0.5
FES_706_718	REEADGVYAASGG		100	81.6	100	0.3
FER_707_719	RQEDGGVYSSSGL		100	88	100	0.4
IRS1_890_902	PKSPGEYVNIEFG		100	71.7	100	0.7
CD3E_182_194	PVPNPDYEPIRKG		100	81.1	100	0.4
FGFR2_762_774	TLTTNEEYLDLSQ		100	83.6	100	1.4
ERBB2_1241_1253	PTAENPEYLGLDV		100	77.1	100	6.9
VGFR2_1168_1180	AQQDGKDYIVLPI		100	76.7	100	0.7
CDK2_8_20	EKIGEGTYGVVYK		100	69	100	0.5
LAT_194_206	MESIDDYVNVPES		100	76.4	100	0.7
PAXI_111_123	VGEEEHVYSFPNK		100	80.5	100	0.5
PECA1_706_718	KKDTETVYSEVRK		100	73.4	100	0.7
CD3Z_135_147	KGHDGLYQGLSTA		100	79.1	100	0.6
CDK1_9_21	KIGEGTYGVVYKG		100	74.9	100	0.8
FGFR3_753_765	TVTSTDEYLDLSA		100	92.3	100	0.6
RASA1_453_465	TVDGKEIYNTIRR		100	85.5	100	0.6
EPHB1_771_783	DDTSDPTYTSSLG		100	64.3	100	0.7
ART_004_EAIYAAPFAKKKXC	EAIYAAPFAKKK		100	66.7	100	0.8
PRRX2_202_214	WTASSPYSTVPPY		100	93.9	100	0.6
ANXA1_14_26	IENEEQEYVQTVK		100	81.7	100	0.8
FAK2_572_584	RYIEDEDYYKASV		100	79.2	100	9.1
K2C6B_53_65	GAGFGSRSLYGLG		100	64.6	100	1.2
RON_1346_1358	SALLGDHYVQLPA		100	70.5	100	0.7
HAVR2_257_267	GIRSEENIYTI		100	71.5	100	2
PGFRB_1014_1028	PNEGDNDYIIPLPDP		100	96.2	100	0.9
NTRK2_696_708	GMSRDVYSTDYYR		100	73.7	100	0.7
BTLA_252_262	KPGIVYASLNH		100	71.2	100	0.9
MAPK3_198_210_C203S	ALQTPSYTPYYVA		100	78.8	100	0.8
PAXI_24_36	FLSEETPYSYPTG		100	79.2	100	2.7
DYR1A_312_324	CQLGQRIYQYIQS		100	59.4	100	3.3
MET_1227_1239	RDMYDKEYYSVHN		100	83.7	100	1.2
ZAP70_485_497	ALGADDSYYTARS		100	94.4	100	0.7
PGFRB_771_783	YMAPYDNYVPSAP		100	78.1	100	1
41_654_666	LDGENIYIRHSNL		100	84.6	100	0.8
EPOR_361_373	SEHAQDTYLVLDK		100	72.9	100	1.1
LYN_501_512	YTATEGQYQQQP		100	71.5	100	0.9
EPOR_419_431	ASAASFEYTILDP		100	76.5	100	1.2
CD3Z_105_117	NPQEGLYNELQKD		100	71.1	100	0.7
FGFR1_761_773	TSNQEYLDLSMPL		100	76.7	100	1.2
JAK1_1027_1039	AIETDKEYYTVKD		100	70.9	100	1.2
JAK3_974_986	LPLDKDYYVVREP		100	80.8	100	3.5
CD70_9_21_C17S	SVRRRPYGSVLRA		100	86.5	100	8.6
CD3Z_117_129	DKMAEAYSEIGMK		100	72.4	100	1
CD3E_193_205	KGQRDLYSGLNQR		100	114.2	100	1.2
CD3Z_116_128	KDKMAEAYSEIGM		100	96.7	100	1.3
MK10_216_228	TSFMMTPYVVTRY		100	74.3	100	1.1
RBL2_99_111	VPTVSKGTVEGNY		100	94.8	100	1.1
TYRO3_679_691	KIYSGDYYRQGCA		100	86.3	100	5.5
PGFRB_768_780	SSNYMAPYDNYVP		100	76.1	100	1.2
ERBB4_1277_1289	IVAENPEYLSEFS		100	79.4	100	9.5
EGFR_1103_1115	GSVQNPVYHNQPL		100	56.7	100	1.2
VGFR1_1162_1174	VQQDGKDYIPINA		100	35.6	100	1.3
ARAF_297_307	RDSGYYWEVPP		100	76.9	100	7.6
RAF1_332_344	PRGQRDSSYYWEI		100	93.1	100	3.3
TEC_512_524	RYFLDDQYTSSSG		100	68.5	100	4.2
CTNB1_79_91	VADIDGQYAMTRA		100	97.8	100	1.2
GAB1_622_632	DKQVEYLDLDL		100	36.1	100	10.1
KSYK_518_530	ALRADENYYKAQT		100	95.8	100	1.1
PRGR_786_798	EQRMKESSFYSLC		100	40.8	100	3.9
MPZL1_236_246	QGPVIYAQLDH		100	52.1	100	0.9
VGFR1_1320_1332_C1320K/C1321K	KKSPPPDYNSVVL		100	161.2	100	1.6
DCX_67_79	GIVYAVSSDRFRS		100	306.1	100	11.1
CD3Z_77_89	LGRREEYDVLDKR		100	110.7	100	1.5
MK08_181_191	MMTPYVVTRYY		100	92.3	100	5.2
VISTA_260_270	RHPLSYVAQRQ		100	30.4	100	7.5
ERBB2_870_882	LDIDETEYHADGG		100	90.3	100	7.4
MET_1228_1240	DMYDKEYYSVHNK		100	57.6	100	2.8
GSK3B_210_222_C218S	GEPNVSYISSRYY		100	18.8	100	4.8
MK12_180_189_M182B	SEBTGYVVTR		100	58.6	100	2.9
ERBB3_1283_1295	PASEQGYEEMRAF		100	146.6	100	2.2
K2C8_425_437	SAYGGLTSPGLSY		100	35	100	2.3
CDK4_11_23	EIGVGAYGTVYKA		100	88.6	100	7.9
CD3Z_146_158	STATKDTYDALHM		100	24.8	100	7.2
CDK7_157_169	GLAKSFGSPNRAY		100	100	100	16.7
TNNT1_2_14	SDTEEQEYEEEQP		100	96.3	100	1.4
VGFR2_1046_1058	DFGLARDIYKDPD		100	89.3	100	3.3
CD28_185_197	RLLHSDYMNMTPR		100	183.1	100	2.6
PTN11_539_551	SKRKGHEYTNIKY		100	95.5	100	5.9
EPHA4_589_601	LNQGVRTYVDPFT		100	85.6	100	2.4
MK03_199_208	GFLTEYVATR		100	100.2	100	8.1
NCF1_313_325	QRSRKRLSQDAYR		100	93.4	100	85.6
CD28_203_215	RKHYQPYAPPRDF		100	68.6	100	41.2
PTN11_541_551	RKGHEYTNIKY		100	47.8	100	5.6
VGFR1_1040_1052	DFGLARDIYKNPD		100	96.7	100	8.5
JAK2_563_577	VRREVGDYGQLHETE		100	109.5	100	5.8
DYR1A_212_224	KHDTEMKYYIVHL		100	100	100	100
EPHB4_583_595	IGHGTKVYIDPFT		100	100	100	19.1
VGFR2_944_956	RFRQGKDYVGAIP		100	133.9	100	11.6
CD3Z_147_159	TATKDTYDALHMQ		100	120.3	100	14.6
LCK_387_399	RLIEDNEYTAREG		100	62.9	100	13.9
FAK1_569_581	RYMEDSTYYKASK		100	89	100	7.1
ERBB4_1181_1193	QALDNPEYHNASN		100	60.6	100	3.2
ZBT16_621_633	LRTHNGASPYQCT		100	76.5	100	12.9
GAB2_638_648	DEKVDYVQVDK		100	117.1	100	16.8
CBL_693_705	EGEEDTEYMTPSS		100	159.1	100	2.4
PLCG1_777_789	GRNPGFYVEANPM		100	96.1	100	7.2
TYK2_1048_1060	VPEGHEYYRVRED		100	302.7	100	15.6
MUSK_548_560	LHPNPMYQRMPLL		100	206.7	100	69.5
MBP_198_210	ARTAHYGSLPQKS		100	100	100	100
PDCD1_221_229_FS219_220KK	KKVDYGELDFQ		100	59.3	100	5.4
INSR_992_1004	YASSNPEYLSASD		100	97	100	9.3
ACHD_383_395	YISKAEEYFLLKS		100	100	100	100
INSR_1348_1360	SLGFKRSYEEHIP		100	27.6	100	20.6
VGFR2_1207_1219_C1208S	VSDPKFHYDNTAG		100	48.6	100	43.6
LYN_391_403	VIEDNEYTAREGA		100	101	100	5.3
MK12_178_190	ADSEMTGYVVTRW		100	46.8	100	38.2
PP2AB_297_309	EPHVTRRTPDYFL		100	65.5	100	19.5
FYN_525_537	TATEPQYQPGENL		100	100	100	21.9
RB_804_816	IYISPLKSPYKIS		100	100	100	100
AKT1_320_332	VLEDNDYGRAVDW		100	422.1	100	100
SRC_524_536	TSTEPQYQPGENL		100	100	100	25.3
AKT1_309_321_C310S	FSGTPEYLAPEVL		100	40	100	21
EPHB1_921_933	SAIKMVQYRDSFL		100	100	100	100
EGFR_1190_1202	STAENAEYLRVAP		100	100	100	51.3
NTRK1_489_501	HIIENPQYFSDAC		100	237.5	100	18.1
PRGR_545_557	LRPDSEASQSPQY		100	149.5	100	8
EGFR_908_920	MTFGSKPYDGIPA		100	100	100	100
STAT4_714_726	PSDLLPMSPSVYA		100	43.2	100	20.7
MK01_180_192	HTGFLTEYVATRW		100	100	100	100
B3AT_39_51	TEATATDYHTTSH		100	100	100	100
VINC_815_827	KSFLDSGYRILGA		100	100	100	100
YES_420_432	LIEDNEYTARQGA		100	118.7	100	38.6
STAT3_698_710	DPGSAAPYLKTKF		100	100	100	100
CRK_214_226	GPPEPGPYAQPSV		100	100	100	100
MK14_173_185	RHTDDEMTGYVAT		100	100	100	47.2
EGFR_1118_1130	APSRDPHYQDPHS		100	100	100	100
MK14_177_187	DEMTGYVATRW		100	56.3	100	40.7
EGFR_862_874	LGAEEKEYHAEGG		100	58.4	100	18.3
ANXA2_17_29	HSTPPSAYGSVKA		100	100	100	100
MK07_212_224	AEHQYFMTEYVAT		100	100	100	100
VGFR1_1206_1218	GSSDDVRYVNAFK		100	100	100	67.4
VGFR1_1235_1247	ATSMFDDYQGDSS		100	100	100	100
VGFR3_1061_1073	DIYKDPDYVRKGS		100	100	100	100
C1R_199_211	TEASGYISSLEYP		100	100	100	100
CALM_93_105	FDKDGNGYISAAE		100	100	100	100
CALM_95_107	KDGNGYISAAELR		100	100	100	100
EGFR_1062_1074	EDSFLQRYSSDPT		100	100	100	41.6
FABPH_13_25	DSKNFDDYMKSLG		100	100	100	100
FGFR3_641_653	DVHNLDYYKKTTN		100	100	100	100
JAK2_1001_1013	LPQDKEYYKVKEP		100	100	100	100
ODBA_340_352_D340K	KDSSAYRSVDEVN		100	100	100	100
ODPAT_291_303	SMSDPGVSYRTRE		100	100	100	100
PLCG1_1246_1258	EGSFESRYQQPFE		100	84.9	100	389.6
RET_680_692	AQAFPVSYSSSGA		100	100	100	100

## Sheet: Fig. 3e & Sup. Fig. 4
Figure 3e & Supplementary Figure 4
Kinase	Inhibition at 1 µM (%)		Technology	ATP	Z'
AAK1	35	30	LanthaScreen Binding	n/a	0.94
ABL1	-7	1	ZLYTE	Km app	0.59
ABL2 (Arg)	-9	-2	ZLYTE	Km app	0.9
ACVR1 (ALK2)	3	2	LanthaScreen Binding	n/a	0.63
ACVR1B (ALK4)	5	-2	ZLYTE	Km app	0.72
ACVR2A	4	6	LanthaScreen Binding	n/a	0.81
ACVR2B	12	7	LanthaScreen Binding	n/a	0.55
ACVRL1 (ALK1)	0	12	LanthaScreen Binding	n/a	0.72
ADCK3	2	2	LanthaScreen Binding	n/a	0.77
ADRBK1 (GRK2)	2	6	ZLYTE	Km app	0.88
ADRBK2 (GRK3)	5	8	ZLYTE	Km app	0.92
AKT1 (PKB alpha)	-4	-2	ZLYTE	Km app	0.55
AKT2 (PKB beta)	-2	0	ZLYTE	Km app	0.83
AKT3 (PKB gamma)	3	0	ZLYTE	Km app	0.78
ALK	90	89	ZLYTE	Km app	0.88
AMPK A1/B1/G1	5	21	ZLYTE	Km app	0.68
AMPK A2/B1/G1	-2	10	ZLYTE	Km app	0.88
AURKA (Aurora A)	78	70	ZLYTE	Km app	0.7
AURKB (Aurora B)	41	32	ZLYTE	Km app	0.76
AURKC (Aurora C)	33	41	ZLYTE	Km app	0.85
AXL	3	-6	ZLYTE	Km app	0.78
BLK	4	-5	ZLYTE	Km app	0.71
BMPR1A (ALK3)	2	-6	LanthaScreen Binding	n/a	0.61
BMPR1B (ALK6)	24	24	LanthaScreen Binding	n/a	0.93
BMPR2	4	2	LanthaScreen Binding	n/a	0.89
BMX	14	18	ZLYTE	Km app	0.76
BRAF	90	97	ZLYTE	100	0.69
BRSK1 (SAD1)	2	1	ZLYTE	Km app	0.85
BRSK2	7	8	LanthaScreen Binding	n/a	0.71
BTK	6	17	ZLYTE	Km app	0.73
CAMK1 (CaMK1)	-3	16	Adapta	100	0.85
CAMK1D (CaMKI delta)	5	6	ZLYTE	Km app	0.88
CAMK1G (CAMKI gamma)	3	1	ZLYTE	Km app	0.9
CAMK2A (CaMKII alpha)	-7	-5	ZLYTE	Km app	0.78
CAMK2B (CaMKII beta)	-1	1	ZLYTE	Km app	0.52
CAMK2D (CaMKII delta)	15	0	ZLYTE	Km app	0.9
CAMK2G (CaMKII gamma)	13	-6	LanthaScreen Binding	n/a	0.8
CAMK4 (CaMKIV)	6	-15	ZLYTE	Km app	0.68
CAMKK1 (CAMKKA)	20	24	LanthaScreen Binding	n/a	0.86
CAMKK2 (CaMKK beta)	23	23	LanthaScreen Binding	n/a	0.86
CASK	-4	-11	LanthaScreen Binding	n/a	0.74
CDC42 BPA (MRCKA)	-20	5	ZLYTE	Km app	0.57
CDC42 BPB (MRCKB)	-7	18	ZLYTE	Km app	0.66
CDC42 BPG (MRCKG)	-1	-1	ZLYTE	Km app	0.91
CDC7/DBF4	6	1	LanthaScreen Binding	n/a	0.92
CDK1/cyclin B	-9	10	ZLYTE	Km app	0.7
CDK11/cyclin C	7	2	LanthaScreen Binding	n/a	0.86
CDK13/cyclin K	-1	-5	LanthaScreen Binding	n/a	0.82
CDK14 (PFTK1)/cyclin Y	-14	0	LanthaScreen Binding	n/a	0.75
CDK16 (PCTK1)/cyclin Y	-1	0	LanthaScreen Binding	n/a	0.76
CDK17/cyclin Y	5	4	ZLYTE	Km app	0.84
CDK18/cyclin Y	-1	3	ZLYTE	Km app	0.93
CDK2/cyclin A	-5	0	ZLYTE	Km app	0.89
CDK2/cyclin A1	4	7	LanthaScreen Binding	n/a	0.86
CDK3/cyclin E1	5	-3	LanthaScreen Binding	n/a	0.74
CDK4/cyclin D1	-14	-6	Adapta	10	0.9
CDK5 (Inactive)	3	2	LanthaScreen Binding	n/a	0.87
CDK5/p25	-4	8	ZLYTE	Km app	0.67
CDK5/p35	-8	0	ZLYTE	Km app	0.63
CDK6/cyclin D1	2	-13	Adapta	10	0.73
CDK7/cyclin H/MNAT1	2	11	Adapta	Km app	0.86
CDK8/cyclin C	0	0	LanthaScreen Binding	n/a	0.92
CDK9/cyclin K	2	7	LanthaScreen Binding	n/a	0.85
CDK9/cyclin T1	20	12	Adapta	Km app	0.8
CDKL5	7	9	ZLYTE	Km app	0.87
CHEK1 (CHK1)	-6	6	ZLYTE	Km app	0.65
CHEK2 (CHK2)	-7	14	ZLYTE	Km app	0.64
CHUK (IKK alpha)	12	3	Adapta	Km app	0.68
CLK1	1	8	ZLYTE	Km app	0.78
CLK2	-5	6	ZLYTE	Km app	0.88
CLK3	-1	23	ZLYTE	Km app	0.52
CLK4	54	52	LanthaScreen Binding	n/a	0.76
CSF1R (FMS)	13	8	ZLYTE	Km app	0.91
CSK	2	8	ZLYTE	Km app	0.84
CSNK1A1 (CK1 alpha 1)	6	12	ZLYTE	Km app	0.77
CSNK1A1L	5	5	ZLYTE	Km app	0.86
CSNK1D (CK1 delta)	25	12	ZLYTE	Km app	0.54
CSNK1E (CK1 epsilon)	14	4	ZLYTE	Km app	0.69
CSNK1G1 (CK1 gamma 1)	7	2	ZLYTE	Km app	0.9
CSNK1G2 (CK1 gamma 2)	7	1	ZLYTE	Km app	0.88
CSNK1G3 (CK1 gamma 3)	3	-2	ZLYTE	Km app	0.88
CSNK2A1 (CK2 alpha 1)	9	0	ZLYTE	Km app	0.87
CSNK2A2 (CK2 alpha 2)	6	6	ZLYTE	Km app	0.58
DAPK1	12	13	Adapta	Km app	0.8
DAPK2	14	6	LanthaScreen Binding	n/a	0.83
DAPK3 (ZIPK)	5	2	ZLYTE	Km app	0.86
DCAMKL1 (DCLK1)	3	5	ZLYTE	Km app	0.84
DCAMKL2 (DCK2)	4	2	ZLYTE	Km app	0.92
DDR1	-2	-3	LanthaScreen Binding	n/a	0.62
DDR2	2	3	LanthaScreen Binding	n/a	0.86
DMPK	1	5	LanthaScreen Binding	n/a	0.92
DNA-PK	4	8	ZLYTE	Km app	0.86
DYRK1A	0	3	ZLYTE	Km app	0.82
DYRK1B	-6	6	ZLYTE	Km app	0.73
DYRK2	11	4	LanthaScreen Binding	n/a	0.78
DYRK3	0	4	ZLYTE	Km app	0.87
DYRK4	-4	4	ZLYTE	Km app	0.86
EEF2K	12	7	ZLYTE	Km app	0.64
EGFR (ErbB1)	4	8	ZLYTE	Km app	0.88
EIF2AK2 (PKR)	6	1	LanthaScreen Binding	n/a	0.87
EPHA1	5	5	ZLYTE	Km app	0.76
EPHA2	13	1	ZLYTE	Km app	0.68
EPHA3	10	8	LanthaScreen Binding	n/a	0.82
EPHA4	5	4	ZLYTE	Km app	0.81
EPHA5	3	-2	ZLYTE	Km app	0.74
EPHA6	5	6	LanthaScreen Binding	n/a	0.94
EPHA7	11	-3	LanthaScreen Binding	n/a	0.64
EPHA8	-7	-7	ZLYTE	Km app	0.63
EPHB1	-1	1	ZLYTE	Km app	0.9
EPHB2	2	5	ZLYTE	Km app	0.76
EPHB3	0	2	ZLYTE	Km app	0.93
EPHB4	3	-1	ZLYTE	Km app	0.88
ERBB2 (HER2)	6	-2	ZLYTE	Km app	0.62
ERBB4 (HER4)	5	11	ZLYTE	Km app	0.63
ERN1	4	13	LanthaScreen Binding	n/a	0.8
ERN2	-1	-1	LanthaScreen Binding	n/a	0.9
FER	20	27	ZLYTE	Km app	0.86
FES (FPS)	12	17	ZLYTE	Km app	0.81
FGFR1	5	1	ZLYTE	Km app	0.77
FGFR2	11	4	ZLYTE	Km app	0.84
FGFR3	7	6	ZLYTE	Km app	0.75
FGFR3 K650E	4	12	ZLYTE	Km app	0.79
FGFR4	31	38	ZLYTE	Km app	0.59
FGR	7	12	ZLYTE	Km app	0.89
FLT1 (VEGFR1)	42	31	ZLYTE	Km app	0.76
FLT3	64	58	ZLYTE	Km app	0.76
FLT4 (VEGFR3)	121	120	ZLYTE	Km app	0.7
FRAP1 (mTOR)	19	4	ZLYTE	Km app	0.51
FRK (PTK5)	11	4	ZLYTE	Km app	0.9
FYN	0	8	ZLYTE	Km app	0.79
FYN A	-1	7	LanthaScreen Binding	n/a	0.82
GAK	108	109	LanthaScreen Binding	n/a	0.67
GRK1	9	7	LanthaScreen Binding	n/a	0.89
GRK4	1	-2	ZLYTE	Km app	0.62
GRK5	4	4	ZLYTE	Km app	0.9
GRK6	0	0	ZLYTE	Km app	0.8
GRK7	4	18	ZLYTE	Km app	0.67
GSG2 (Haspin)	-8	20	Adapta	Km app	0.74
GSK3A (GSK3 alpha)	5	7	ZLYTE	Km app	0.91
GSK3B (GSK3 beta)	5	4	ZLYTE	Km app	0.9
HCK	4	7	ZLYTE	Km app	0.92
HIPK1 (Myak)	-2	-6	ZLYTE	Km app	0.89
HIPK2	0	2	ZLYTE	Km app	0.91
HIPK3 (YAK1)	-11	4	ZLYTE	Km app	0.9
HIPK4	12	16	ZLYTE	Km app	0.72
HUNK	19	21	LanthaScreen Binding	n/a	0.91
ICK	8	7	LanthaScreen Binding	n/a	0.94
IGF1R	14	15	ZLYTE	Km app	0.72
IKBKB (IKK beta)	1	1	ZLYTE	Km app	0.84
IKBKE (IKK epsilon)	8	-4	ZLYTE	Km app	0.55
INSR	11	11	ZLYTE	Km app	0.9
INSRR (IRR)	3	16	ZLYTE	Km app	0.81
IRAK1	20	31	Adapta	Km app	0.76
IRAK3	55	58	LanthaScreen Binding	n/a	0.75
IRAK4	-3	3	ZLYTE	Km app	0.62
ITK	-10	-3	ZLYTE	Km app	0.82
JAK1	-2	-3	ZLYTE	Km app	0.8
JAK2	6	-6	ZLYTE	Km app	0.81
JAK3	18	10	ZLYTE	Km app	0.76
KDR (VEGFR2)	69	65	ZLYTE	Km app	0.52
KIT	21	16	ZLYTE	Km app	0.79
KSR2	2	0	ZLYTE	Km app	0.84
LATS2	3	0	LanthaScreen Binding	n/a	0.94
LCK	4	6	ZLYTE	Km app	0.7
LIMK1	16	12	LanthaScreen Binding	n/a	0.67
LIMK2	-5	1	LanthaScreen Binding	n/a	0.77
LRRK2	94	94	Adapta	Km app	0.8
LRRK2 FL	98	96	Adapta	Km app	0.59
LTK (TYK1)	48	37	ZLYTE	Km app	0.7
LYN A	5	6	ZLYTE	Km app	0.87
LYN B	0	3	ZLYTE	Km app	0.89
MAP2K1 (MEK1)	113	108	ZLYTE	100	0.57
MAP2K2 (MEK2)	109	103	ZLYTE	100	0.54
MAP2K3 (MEK3)	38	53	LanthaScreen Binding	n/a	0.51
MAP2K4 (MEK4)	103	104	LanthaScreen Binding	n/a	0.81
MAP2K5 (MEK5)	53	52	LanthaScreen Binding	n/a	0.87
MAP2K6 (MKK6)	73	73	ZLYTE	100	0.63
MAP3K10 (MLK2)	4	5	LanthaScreen Binding	n/a	0.96
MAP3K11 (MLK3)	7	6	LanthaScreen Binding	n/a	0.89
MAP3K14 (NIK)	7	-1	LanthaScreen Binding	n/a	0.79
MAP3K19 (YSK4)	-1	1	ZLYTE	Km app	0.84
MAP3K2 (MEKK2)	6	1	LanthaScreen Binding	n/a	0.85
MAP3K3 (MEKK3)	8	7	LanthaScreen Binding	n/a	0.75
MAP3K5 (ASK1)	5	8	LanthaScreen Binding	n/a	0.78
MAP3K7/MAP3K7IP1 (TAK1-TAB1)	11	15	LanthaScreen Binding	n/a	0.83
MAP3K8 (COT)	73	82	ZLYTE	100	0.86
MAP3K9 (MLK1)	-21	-1	ZLYTE	Km app	0.77
MAP4K1 (HPK1)	16	17	LanthaScreen Binding	n/a	0.84
MAP4K2 (GCK)	-23	0	ZLYTE	Km app	0.59
MAP4K3 (GLK)	4	2	LanthaScreen Binding	n/a	0.86
MAP4K4 (HGK)	-3	16	ZLYTE	Km app	0.64
MAP4K5 (KHS1)	-14	3	ZLYTE	Km app	0.52
MAPK1 (ERK2)	26	26	ZLYTE	Km app	0.83
MAPK10 (JNK3)	-14	0	ZLYTE	100	0.8
MAPK11 (p38 beta)	6	7	ZLYTE	Km app	0.88
MAPK12 (p38 gamma)	12	7	ZLYTE	Km app	0.67
MAPK13 (p38 delta)	4	6	ZLYTE	Km app	0.83
MAPK14 (p38 alpha) Direct	4	10	ZLYTE	Km app	0.73
MAPK15 (ERK7)	7	4	LanthaScreen Binding	n/a	0.89
MAPK3 (ERK1)	23	14	ZLYTE	Km app	0.69
MAPK7 (ERK5)	4	3	ZLYTE	Km app	0.83
MAPK8 (JNK1)	11	22	ZLYTE	100	0.74
MAPK9 (JNK2)	-1	5	ZLYTE	100	0.77
MAPKAPK2	8	5	ZLYTE	Km app	0.75
MAPKAPK3	9	10	ZLYTE	Km app	0.86
MAPKAPK5 (PRAK)	62	70	ZLYTE	Km app	0.59
MARK1 (MARK)	-1	4	ZLYTE	Km app	0.73
MARK2	6	9	ZLYTE	Km app	0.76
MARK3	5	8	ZLYTE	Km app	0.83
MARK4	9	6	ZLYTE	Km app	0.67
MASTL	6	0	LanthaScreen Binding	n/a	0.89
MATK (HYL)	8	8	ZLYTE	Km app	0.76
MELK	-3	-2	ZLYTE	Km app	0.67
MERTK (cMER)	0	9	ZLYTE	Km app	0.77
MET (cMet)	0	-9	ZLYTE	Km app	0.74
MINK1	19	21	ZLYTE	Km app	0.58
MKNK1 (MNK1)	21	6	ZLYTE	Km app	0.59
MKNK2 (MNK2)	89	96	LanthaScreen Binding	n/a	0.53
MLCK (MLCK2)	9	8	LanthaScreen Binding	n/a	0.76
MLK4	6	0	LanthaScreen Binding	n/a	0.76
MST1R (RON)	10	0	ZLYTE	Km app	0.87
MST4	21	18	ZLYTE	Km app	0.62
MUSK	19	33	ZLYTE	Km app	0.64
MYLK (MLCK)	15	15	LanthaScreen Binding	n/a	0.97
MYLK2 (skMLCK)	-8	2	ZLYTE	Km app	0.73
MYLK4	7	14	LanthaScreen Binding	n/a	0.79
MYO3A (MYO3 alpha)	18	16	LanthaScreen Binding	n/a	0.79
MYO3B (MYO3 beta)	15	13	LanthaScreen Binding	n/a	0.93
NEK1	12	1	ZLYTE	Km app	0.72
NEK2	21	4	ZLYTE	Km app	0.69
NEK4	4	5	ZLYTE	Km app	0.9
NEK6	5	13	ZLYTE	Km app	0.8
NEK7	-3	-2	ZLYTE	Km app	0.83
NEK8	2	12	LanthaScreen Binding	n/a	0.74
NEK9	-7	-9	ZLYTE	Km app	0.62
NIM1K	3	2	ZLYTE	Km app	0.86
NLK	4	3	LanthaScreen Binding	n/a	0.77
NTRK1 (TRKA)	17	16	ZLYTE	Km app	0.71
NTRK2 (TRKB)	0	9	ZLYTE	Km app	0.82
NTRK3 (TRKC)	0	8	ZLYTE	Km app	0.88
NUAK1 (ARK5)	30	41	Adapta	Km app	0.77
NUAK2	18	30	LanthaScreen Binding	n/a	0.85
PAK1	8	8	ZLYTE	Km app	0.76
PAK2 (PAK65)	35	23	ZLYTE	Km app	0.51
PAK3	7	6	ZLYTE	Km app	0.81
PAK4	-8	1	ZLYTE	Km app	0.91
PAK6	-17	3	ZLYTE	Km app	0.68
PAK7 (KIAA1264)	10	15	ZLYTE	Km app	0.86
PASK	-3	7	ZLYTE	Km app	0.84
PDGFRA (PDGFR alpha)	68	58	ZLYTE	Km app	0.73
PDGFRB (PDGFR beta)	21	23	ZLYTE	Km app	0.7
PDK1	36	35	ZLYTE	100	0.68
PDK1 Direct	6	3	ZLYTE	Km app	0.74
PEAK1	6	8	ZLYTE	Km app	0.81
PHKG1	5	-10	ZLYTE	Km app	0.57
PHKG2	-10	11	ZLYTE	Km app	0.9
PI4K2A (PI4K2 alpha)	2	-2	Adapta	10	0.86
PI4K2B (PI4K2 beta)	3	0	Adapta	10	0.65
PI4KA (PI4K alpha)	3	11	Adapta	10	0.71
PI4KB (PI4K beta)	30	37	Adapta	Km app	0.77
PIK3C2A (PI3K-C2 alpha)	-2	12	Adapta	Km app	0.8
PIK3C2B (PI3K-C2 beta)	-1	-1	Adapta	10	0.76
PIK3C2G (PI3K-C2 gamma)	-1	-6	Adapta	10	0.87
PIK3C3 (hVPS34)	11	12	Adapta	Km app	0.81
PIK3CA/PIK3R1 (p110 alpha/p85 alpha)	9	19	Adapta	Km app	0.81
PIK3CA/PIK3R3 (p110 alpha/p55 gamma)	2	-1	Adapta	10	0.86
PIK3CB/PIK3R1 (p110 beta/p85 alpha)	-10	-7	Adapta	Km app	0.87
PIK3CB/PIK3R2 (p110 beta/p85 beta)	4	-1	Adapta	10	0.88
PIK3CD/PIK3R1 (p110 delta/p85 alpha)	2	13	Adapta	Km app	0.89
PIK3CG (p110 gamma)	9	18	Adapta	Km app	0.66
PIM1	-11	-5	ZLYTE	Km app	0.69
PIM2	-4	-3	ZLYTE	Km app	0.83
PIM3	-1	1	ZLYTE	Km app	0.87
PIP4K2A	-1	-18	Adapta	10	0.83
PIP5K1A	1	-7	Adapta	10	0.92
PIP5K1B	-9	-13	Adapta	10	0.89
PIP5K1C	2	1	Adapta	10	0.87
PKMYT1	17	9	LanthaScreen Binding	n/a	0.85
PKN1 (PRK1)	8	5	ZLYTE	Km app	0.88
PKN2 (PRK2)	6	9	LanthaScreen Binding	n/a	0.73
PLK1	15	8	ZLYTE	Km app	0.62
PLK2	8	15	ZLYTE	Km app	0.62
PLK3	2	-3	ZLYTE	Km app	0.6
PLK4	99	98	LanthaScreen Binding	n/a	0.92
PRKACA (PKA)	4	-1	ZLYTE	Km app	0.81
PRKACB (PRKAC beta)	12	5	LanthaScreen Binding	n/a	0.89
PRKACG (PRKAC gamma)	2	5	LanthaScreen Binding	n/a	0.89
PRKCA (PKC alpha)	19	10	ZLYTE	Km app	0.52
PRKCB1 (PKC beta I)	25	6	ZLYTE	Km app	0.58
PRKCB2 (PKC beta II)	-6	7	ZLYTE	Km app	0.52
PRKCD (PKC delta)	3	26	ZLYTE	Km app	0.62
PRKCE (PKC epsilon)	-15	-11	ZLYTE	Km app	0.61
PRKCG (PKC gamma)	-3	5	ZLYTE	Km app	0.59
PRKCH (PKC eta)	-11	3	ZLYTE	Km app	0.72
PRKCI (PKC iota)	5	15	ZLYTE	Km app	0.51
PRKCN (PKD3)	32	31	ZLYTE	Km app	0.56
PRKCQ (PKC theta)	-1	18	ZLYTE	Km app	0.56
PRKCZ (PKC zeta)	-5	3	ZLYTE	Km app	0.5
PRKD1 (PKC mu)	12	9	ZLYTE	Km app	0.61
PRKD2 (PKD2)	2	5	ZLYTE	Km app	0.86
PRKG1	-6	0	ZLYTE	Km app	0.86
PRKG2 (PKG2)	-6	13	ZLYTE	Km app	0.65
PRKX	-6	0	ZLYTE	Km app	0.77
PTK2 (FAK)	77	79	ZLYTE	Km app	0.9
PTK2B (FAK2)	32	37	ZLYTE	Km app	0.83
PTK6 (Brk)	33	29	ZLYTE	Km app	0.83
RET	6	7	ZLYTE	Km app	0.88
RIPK2	1	1	LanthaScreen Binding	n/a	0.9
RIPK3	2	1	LanthaScreen Binding	n/a	0.85
ROCK1	-6	0	ZLYTE	Km app	0.89
ROCK2	-9	10	ZLYTE	Km app	0.74
ROS1	60	52	ZLYTE	Km app	0.78
RPS6KA1 (RSK1)	0	10	ZLYTE	Km app	0.78
RPS6KA2 (RSK3)	25	12	ZLYTE	Km app	0.53
RPS6KA3 (RSK2)	13	12	ZLYTE	Km app	0.85
RPS6KA4 (MSK2)	-4	6	ZLYTE	Km app	0.86
RPS6KA5 (MSK1)	-13	-1	ZLYTE	Km app	0.85
RPS6KA6 (RSK4)	1	9	ZLYTE	Km app	0.84
RPS6KB1 (p70S6K)	-7	15	ZLYTE	Km app	0.82
RPS6KB2 (p70S6Kb)	1	4	ZLYTE	Km app	0.73
SBK1	1	8	ZLYTE	Km app	0.82
SGK (SGK1)	10	9	ZLYTE	Km app	0.85
SGK2	4	-1	ZLYTE	Km app	0.82
SGKL (SGK3)	-12	-2	ZLYTE	Km app	0.84
SIK1	4	5	LanthaScreen Binding	n/a	0.96
SIK3	0	5	LanthaScreen Binding	n/a	0.82
SLK	1	7	LanthaScreen Binding	n/a	0.82
SNF1LK2	-8	-5	ZLYTE	Km app	0.56
SPHK1	4	1	Adapta	Km app	0.71
SPHK2	5	1	Adapta	10	0.71
SRC	10	8	ZLYTE	Km app	0.81
SRMS (Srm)	6	8	ZLYTE	Km app	0.69
SRPK1	2	11	ZLYTE	Km app	0.81
SRPK2	-9	7	ZLYTE	Km app	0.75
STK16 (PKL12)	35	29	LanthaScreen Binding	n/a	0.64
STK17A (DRAK1)	8	10	LanthaScreen Binding	n/a	0.83
STK17B (DRAK2)	9	8	LanthaScreen Binding	n/a	0.75
STK22B (TSSK2)	18	17	ZLYTE	Km app	0.59
STK22D (TSSK1)	26	11	ZLYTE	Km app	0.63
STK23 (MSSK1)	-4	2	ZLYTE	Km app	0.73
STK24 (MST3)	9	15	ZLYTE	Km app	0.69
STK25 (YSK1)	-6	15	ZLYTE	Km app	0.62
STK3 (MST2)	-5	15	ZLYTE	Km app	0.67
STK32B (YANK2)	7	6	LanthaScreen Binding	n/a	0.93
STK32C (YANK3)	3	3	LanthaScreen Binding	n/a	0.88
STK33	59	61	LanthaScreen Binding	n/a	0.84
STK38 (NDR)	6	2	LanthaScreen Binding	n/a	0.9
STK38L (NDR2)	2	7	LanthaScreen Binding	n/a	0.87
STK39 (STLK3)	11	6	LanthaScreen Binding	n/a	0.69
STK4 (MST1)	-5	11	ZLYTE	Km app	0.73
SYK	1	5	ZLYTE	Km app	0.88
TAOK1	24	23	LanthaScreen Binding	n/a	0.92
TAOK2 (TAO1)	-1	9	ZLYTE	Km app	0.74
TAOK3 (JIK)	0	2	LanthaScreen Binding	n/a	0.94
TBK1	8	6	ZLYTE	Km app	0.71
TEC	2	7	LanthaScreen Binding	n/a	0.82
TEK (Tie2)	4	10	ZLYTE	Km app	0.72
TESK1	10	9	LanthaScreen Binding	n/a	0.92
TGFBR1 (ALK5)	8	3	LanthaScreen Binding	n/a	0.78
TGFBR2	17	11	LanthaScreen Binding	n/a	0.77
TLK1	2	1	LanthaScreen Binding	n/a	0.87
TLK2	1	0	LanthaScreen Binding	n/a	0.88
TNIK	6	4	LanthaScreen Binding	n/a	0.95
TNK1	41	41	ZLYTE	Km app	0.88
TNK2 (ACK)	74	72	LanthaScreen Binding	n/a	0.96
TTK	77	76	LanthaScreen Binding	n/a	0.93
TXK	8	7	ZLYTE	Km app	0.86
TYK2	-6	4	ZLYTE	Km app	0.69
TYRO3 (RSE)	4	6	ZLYTE	Km app	0.93
ULK1	5	4	LanthaScreen Binding	n/a	0.92
ULK2	2	4	LanthaScreen Binding	n/a	0.95
ULK3	25	27	LanthaScreen Binding	n/a	0.92
VRK2	14	19	LanthaScreen Binding	n/a	0.56
WEE1	-14	4	LanthaScreen Binding	n/a	0.7
WNK1	11	-1	LanthaScreen Binding	n/a	0.9
WNK2	5	4	LanthaScreen Binding	n/a	0.83
WNK3	5	1	LanthaScreen Binding	n/a	0.88
YES1	7	10	ZLYTE	Km app	0.86
ZAK	2	6	LanthaScreen Binding	n/a	0.95
ZAP70	-4	7	ZLYTE	Km app	0.61

## Sheet: Fig. 4
Figure 4b								Figure 4d									Figure 4f								Figure 4h
Figure 4c								Figure 4e									Figure 4g
									Residual activity (%)								log[WEL028] (M)	Relative FES labeling (%)							Figure 4i
								log[inhibitor] (M)	WEL028			TAE684						Mean	SD	n
									Mean	SD	n	Mean	SD	n			-6	100	11.3157	3					Treatment	Relative FES labeling (%)
								-15	100	0	3	100	0	3			-6.52288	115.363	8.97109	3					Vehicle	85.1607	97.6068	117.232
								-9.52288	104.871	17.8266	3						-7	90.1169	9.41781	3					WEL028	6.91041	5.58914	0.448102
								-9	93.2201	14.3791	3	87.8221	16.0758	3			-7.52288	41.0596	11.5166	3
								-8.52288	94.4808	23.0891	3	91.0913	17.1517	3			-8	17.1231	2.95974	3
								-8	67.3496	19.8238	3	75.0078	16.7779	3			-8.52288	4.79304	0.78866	3
								-7.52288	13.9957	3.85077	3	41.4584	8.34504	3			-15	0.03337	0.015212	3
								-7	4.07391	2.02029	3	15.1171	2.99165	3
								-6.52288				7.59205	2.53112	3
								-6				3.1345	0.233404	3

## Sheet: Fig. 5
Figure 5c								Figure 5g				Figure 5h
								Transcript	Log2 of fold change (S700C/WT)	q value
								ACTG1_85	0.773473	0.001
								B2M	1.10737	0.001
								DDX5_10544	-0.8699	0.001
								EEF1A1_2038	0.819398	0.001
								RPS8_6024	0.558864	0.001
								MALAT1	-1.34552	0.001
								MMP14	-4.63288	0.001
								MTRNR2L12_33913	0.499532	0.001
								MYL12B_27543	0.578471	0.001
								PRG2	-4.36145	0.001
								PRKAR1A_27728	0.583704	0.003
								RPL15_14976	-0.77898	0.001
								RPL27A_25877	0.772475	0.001
Figure 5e								RPL3	1.13354	0.001
								RPL37_12207	0.322321	0.001
	CD11b-positive cells (%)							RPL37A_12202	0.905992	0.001
Condition	WT			S700C				RPL4_5948	0.407355	0.001
Non-diff.	4.00479	6.19394	5.69215	4.73088	11.4351	7.46352		RPS3_25124	0.707058	0.001
Macrophages	72.1084	77.71	86.5881	89.1897	81.95	91.0584		STT3B	-1.93409	0.001
Neutrophils	80.4721	74.7624	80.9253	82.3181	94.0072	83.5703		TMSB4X_7226	-0.53844	0.001
								NAA50_4434	-3.64535	0.99
								P4HB_4890	-1.59701	0.99
Figure 5f								PABPN1_4895	-2.01642	0.99
								TGFB3_7059	n/a	0.99
	Proliferation ratio							TMEM230_7197	0.281438	0.99
Condition	WT			S700C				TOP2A_7277	-0.67063	0.99
Non-diff.	4.8125	4.275	4.505	4.8025	4.15625	4.505		TPRKB_7298	-0.68666	0.99
Macrophages	1.85	1.60875	1.68813	1.08688	1.44875	1.295		TREH_7332	n/a	0.99
Neutrophils	3.425	4.55	3	2.925	3.325	3.425		TSC22D3_7366	1.56039	0.99
								TSPAN4_7379	n/a	0.99
								ADCK3_114	0.984073	0.99
								ADCY8_120	n/a	0.99
								ADO_144	0.912245	0.99
								ADPRHL2_147	-1.72607	0.99
								GRK2_152	-1.07387	0.99
								ADSL_153	-0.55355	0.99
								AFMID_157	-0.20913	0.99
								AGPAT2_163	0.205051	0.99
								AGRN_165	0.260209	0.99
								AHCY_174	0.916572	0.99
								AIFM1_183	0.503071	0.99
								AKAP8L_196	-0.38727	0.99
								AKT1_210	0.343047	0.99
								AKT2_211	-1.88065	0.99
								ALDH18A1_218	0.037089	0.99
								ALDH7A1_227	n/a	0.99
								ALDOA_232	0.548841	0.99
								ALDOC_233	-0.07554	0.99
								ALG8_238	-0.06631	0.99
								AMD1_247	0.442042	0.99
								AMDHD2_248	-1.06239	0.99
								AMMECR1L_253	0.400121	0.99
								ANAPC11_266	0.345405	0.99
								ANKRD10_277	0.253171	0.99
								ANKRD27_287	0.133141	0.99
								ANO10_292	-0.23736	0.99
								AOC3_315	n/a	0.99
								AP1S1_318	0.470998	0.99
								AP2M1_322	-0.62818	0.99
								AP4M1_331	1.11165	0.99
								APOO_361	1.55013	0.99
								APPL1_371	-0.33489	0.99
								AQP3_373	-1.76465	0.99
								AQP6_375	n/a	0.99
								ARF5_392	1.00395	0.99
								ARHGAP1_411	-0.2425	0.99
								ARHGEF9_427	n/a	0.99
								ARL6IP4_442	-0.70726	0.99
								ARPC3_455	0.621552	0.99
								ARPC5L_463	0.555792	0.99
								ARSE_468	n/a	0.99
								ARSF_469	n/a	0.99
								ASNA1_482	0.430969	0.99
								ATF4_500	0.355177	0.99
								ATF5_501	-1.81319	0.99
								ATF6_502	0.348811	0.99
								ATP11B_517	-0.81937	0.99
								ATP5D_538	0.920254	0.99
								ABRACL_13071	0.411209	0.99
								ATP5J2_550	-0.40419	0.99
								ATP6V0B_562	0.173992	0.99
								ATP6V0C_563	1.32668	0.99
								ATP6V0D1_564	0.433212	0.99
								AURKB_587	-0.63646	0.99
								AXIN1_590	0.845762	0.99
								AZIN1_593	-0.14006	0.99
								B4GALT1_603	-1.02613	0.99
								B4GALT2_604	n/a	0.99
								BAD_619	0.997608	0.99
								BAG6_630	0.408131	0.99
								BANF1_635	0.87886	0.99
								BCAP31_644	-0.36543	0.99
								BCAT2_651	-0.84487	0.99
								BCL7B_670	-1.04719	0.99
								BECN1_680	0.725661	0.99
								BLOC1S1_721	0.342377	0.99
								BMI1_732	-0.65392	0.99
								BTN3A2_796	0.713244	0.99
								BZW2_805	0.011795	0.99
								C1D_859	0.511354	0.99
								C1QA_867	n/a	0.99
								C2CD2_875	-0.1573	0.99
								CA2_908	1.19275	0.99
								CALU_944	-0.12283	0.99
								CAMK2A_948	n/a	0.99
								CANT1_956	0.346999	0.99
								CAPN1_957	0.198036	0.99
								CAPNS1_958	0.397591	0.99
								CASP10_978	0.000799	0.99
								CASP10_979	-0.6947	0.99
								CASP3_983	0.531843	0.99
								CASP7_985	1.19452	0.99
								CASR_993	n/a	0.99
								CBLB_1005	0.322115	0.99
								CBR1_1006	-0.02673	0.99
								CBR3_1007	1.24705	0.99
								CCDC130_1019	-0.2183	0.99
								CCDC86_1031	-1.17388	0.99
								CCL2_1039	1.91733	0.99
								CCNA1_1047	-2.02239	0.99
								CCNB1IP1_1054	-0.21762	0.99
								CCND1_1062	-0.61824	0.99
								CCNL2_1086	-0.61095	0.99
								CCR5_1093	n/a	0.99
								CCT2_1098	0.09423	0.99
								CCT3_1099	-0.30101	0.99
								CCT7_1100	0.751274	0.99
								CD320_1116	-0.67893	0.99
								CD40_1129	n/a	0.99
								CD8A_1152	n/a	0.99
								ADGRE5_1154	0.39053	0.99
								CDC25A_1158	-1.8199	0.99
								CDC26_1162	0.968512	0.99
								CDC34_1163	0.713881	0.99
								CDCA5_1184	-1.02606	0.99
								CDCA8_1185	-1.48806	0.99
								CDH1_1186	n/a	0.99
								CDH3_1191	n/a	0.99
								CDIPT_1193	0.656776	0.99
								CDK11A_1197	-1.96636	0.99
								CDK11B_1198	-0.34703	0.99
								CDK2_1202	-0.11204	0.99
								CDK5RAP1_1210	-0.19466	0.99
								CEBPD_1242	0.403081	0.99
								CENPA_1247	-1.82499	0.99
								CENPE_1249	-1.79871	0.99
								CEP57_1257	-2.25947	0.99
								CERK_1258	-1.41018	0.99
								CES1_1259	n/a	0.99
								CFH_1265	n/a	0.99
								CFH_1266	n/a	0.99
								CFL1_1268	0.479874	0.99
								CFLAR_1269	-0.33779	0.99
								CFLAR_1270	0.305188	0.99
								CGA_1272	n/a	0.99
								CHCHD4_1282	-0.36461	0.99
								CHD4_1284	1.00722	0.99
								CHD4_1285	0.814767	0.99
								CHEK2_1289	-0.38502	0.99
								CHERP_1290	-0.07242	0.99
								CHKB_1297	-1.40566	0.99
								CHMP6_1311	-1.1694	0.99
								CHN1_1312	0.259802	0.99
								CHPF2_1320	0.401856	0.99
								CHRNA2_1325	n/a	0.99
								CHST15_1334	n/a	0.99
								CHST15_1335	n/a	0.99
								CHTOP_1339	n/a	0.99
								CIAPIN1_1343	0.009308	0.99
								CIC_1347	n/a	0.99
								CKLF_1359	0.742161	0.99
								CKS1B_1362	-1.07587	0.99
								CLCN7_1370	-1.87416	0.99
								CLTB_1402	-0.16419	0.99
								CNDP2_1408	-0.53551	0.99
								CNPY3_1433	0.542966	0.99
								COA6_1437	0.469582	0.99
								COASY_1438	0.607078	0.99
								COG7_1450	1.6208	0.99
								COL4A2_1473	1.72044	0.99
								COL5A1_1480	n/a	0.99
								COPE_1492	0.24392	0.99
								COPS5_1497	-0.6185	0.99
								COPS7A_1498	0.852932	0.99
								COPZ1_1499	1.09477	0.99
								CORO1A_1507	0.543439	0.99
								COX5A_1516	0.366461	0.99
								COX7A2_1523	0.440995	0.99
								COX7B_1524	0.425791	0.99
								CPNE1_1528	1.75779	0.99
								CPNE1_1529	0.237346	0.99
								CPSF1_1536	-0.09287	0.99
								CRTAP_1578	-1.05458	0.99
								CSNK2A2_1609	0.891851	0.99
								CSRP1_1611	2.46107	0.99
								CTHRC1_1625	n/a	0.99
								CTNNAL1_1630	2.65187	0.99
								CTSA_1641	1.04308	0.99
								CTSD_1642	1.6703	0.99
								CTSG_1643	3.0034	0.99
								CTTN_1650	-1.33545	0.99
								CXCL2_1672	n/a	0.99
								CXXC1_1680	0.064379	0.99
								CYCS_1692	-2.49417	0.99
								CYP1A2_1699	n/a	0.99
								CYP2A6_1709	n/a	0.99
								CYP2E1_1722	0.541184	0.99
								CYP46A1_1732	n/a	0.99
								CYTH1_1748	0.88619	0.99
								DAD1_1749	-0.87007	0.99
								DAG1_1750	-0.41315	0.99
								DAXX_1756	-0.0163	0.99
								DBH_1758	n/a	0.99
								DDB1_1797	0.599763	0.99
								DDB2_1798	0.562887	0.99
								DDR1_1804	0.487081	0.99
								DEF6_1832	0.315402	0.99
								DEFB119_1836	n/a	0.99
								DEPDC1B_1847	-1.42191	0.99
								DERA_1848	0.220403	0.99
								DES_1849	n/a	0.99
								DFFA_1850	-0.26198	0.99
								DHDDS_1856	-0.2573	0.99
								DHX16_1862	-1.43888	0.99
								DHX29_1863	0.442126	0.99
								DLD_1877	-1.70325	0.99
								DMTF1_1887	-0.335	0.99
								DNAJB2_1906	n/a	0.99
								DNM1_1924	2.30952	0.99
								DNMT1_1928	0.054919	0.99
								DPH2_1940	n/a	0.99
								DPM2_1947	0.754624	0.99
								DRAP1_1957	1.14183	0.99
								DSG3_1968	n/a	0.99
								DUS1L_1977	0.469728	0.99
								DUSP3_1987	1.09734	0.99
								DVL2_1996	1.01268	0.99
								DYNLL1_1997	0.486625	0.99
								E2F1_2008	n/a	0.99
								E2F2_2009	n/a	0.99
								EAPP_2012	0.084223	0.99
								EBNA1BP2_2014	-0.35769	0.99
								EBP_2015	0.321356	0.99
								EDF1_2028	0.820046	0.99
								EDN1_2029	-1.21398	0.99
								EEF1D_2039	0.560551	0.99
								EIF3C_2092	n/a	0.99
								EIF3E_2094	n/a	0.99
								EIF3I_2095	n/a	0.99
								EIF3L_2097	n/a	0.99
								EIF4EBP1_2107	n/a	0.99
								EIF5B_2113	n/a	0.99
								ELAVL1_2115	n/a	0.99
								ELOVL1_2131	n/a	0.99
								EML3_2142	n/a	0.99
								ENOSF1_2157	n/a	0.99
								EPN2_2197	n/a	0.99
								EPRS_2200	n/a	0.99
								ESRRA_2238	n/a	0.99
								ETFB_2245	n/a	0.99
								EVL_2255	n/a	0.99
								EXOC1_2261	n/a	0.99
								EXOC5_2262	n/a	0.99
								EXOSC4_2269	n/a	0.99
								EXOSC7_2271	n/a	0.99
								F10_2284	n/a	0.99
								F2_2286	n/a	0.99
								FAH_2303	n/a	0.99
								FAIM_2304	n/a	0.99
								FAM161B_2312	n/a	0.99
								FAM192A_2317	n/a	0.99
								FAM20B_2318	n/a	0.99
								FAM35A_2324	n/a	0.99
								FAM50A_2327	n/a	0.99
								FAM57A_2328	n/a	0.99
								FAM63A_2329	n/a	0.99
								FASTKD5_2353	n/a	0.99
								FAU_2359	n/a	0.99
								FBL_2360	n/a	0.99
								FBN1_2363	n/a	0.99
								FBXL12_2366	n/a	0.99
								FEN1_2387	n/a	0.99
								FGF17_2402	n/a	0.99
								FGFR4_2419	n/a	0.99
								FHL2_2423	n/a	0.99
								FIS1_2429	-2.65849	0.99
								FKBP14_2430	-2.67499	0.99
								FLNC_2444	n/a	0.99
								FLOT1_2445	-0.57329	0.99
								FOSL1_2463	-1.34417	0.99
								FOXM1_2479	n/a	0.99
								FOXO3_2481	0.638235	0.99
								FPGS_2489	-1.87334	0.99
								FTSJ3_2511	0.417286	0.99
								FUBP1_2514	-0.60316	0.99
								FUT1_2519	n/a	0.99
								G6PC3_2547	1.04283	0.99
								GAA_2549	0.594414	0.99
								GABBR1_2553	n/a	0.99
								GABPB1_2555	-0.33903	0.99
								GAD1_2566	2.09143	0.99
								GADD45B_2570	-0.4561	0.99
								GAGE12J_2577	n/a	0.99
								GATA3_2600	n/a	0.99
								GDPD5_2628	-1.72617	0.99
								GFOD1_2633	-0.31863	0.99
								GFOD1_2634	0.109816	0.99
								GFPT1_2636	n/a	0.99
								GGCT_2637	-0.93458	0.99
								GGH_2639	-0.85707	0.99
								GLI2_2664	n/a	0.99
								GLRX2_2675	n/a	0.99
								GLTSCR2_2677	0.49936	0.99
								GLUD1_2678	0.497944	0.99
								GMCL1_2681	-1.54624	0.99
								GMIP_2685	-1.53681	0.99
								GNA11_2692	n/a	0.99
								GNA15_2693	-1.95093	0.99
								GNAL_2698	n/a	0.99
								RACK1_2708	0.281073	0.99
								GNB5_2709	-1.59265	0.99
								GPAA1_2739	n/a	0.99
								GPATCH8_2740	0.089983	0.99
								GPC1_2744	n/a	0.99
								GPR17_2760	n/a	0.99
								ADGRG1_2761	-0.01321	0.99
								GPSM3_2763	-0.1794	0.99
								GRIN1_2787	n/a	0.99
								GRK1_2794	n/a	0.99
								GRPEL1_2800	-0.70428	0.99
								GSK3B_2810	0.605953	0.99
								GSS_2814	0.404413	0.99
								GSTM2_2823	-0.11126	0.99
								GSTO1_2825	0.619278	0.99
								GTF2B_2834	0.674681	0.99
								GTF3C5_2843	0.691658	0.99
								GUCA1A_2850	n/a	0.99
								GYG1_2852	0.885903	0.99
								GZMA_2853	n/a	0.99
								HAAO_2868	n/a	0.99
								HACL1_2869	-0.7678	0.99
								HAUS3_2882	-1.89719	0.99
								HAX1_2886	0.612001	0.99
								HDAC6_2901	0.776499	0.99
								HDGFRP2_2906	0.667236	0.99
								HEBP1_2919	1.19511	0.99
								HERC6_2923	-0.05655	0.99
								HERPUD1_2924	0.298309	0.99
								HES1_2925	0.578931	0.99
								HGS_2940	1.34848	0.99
								HIF1A_2945	-0.12733	0.99
								HIST1H1C_2950	-0.8067	0.99
								HIST1H2BG_2953	-1.26883	0.99
								HIST1H2BH_2954	n/a	0.99
								HIST1H2BM_2956	n/a	0.99
								HIST1H3H_2957	-1.14432	0.99
								HIST1H4E_2958	0.093669	0.99
								HIST1H4J_2959	-0.74638	0.99
								HIST1H4L_2961	-3.37084	0.99
								HJURP_2968	-0.56969	0.99
								HLA-B_2976	1.23667	0.99
								HLA-DPA1_2983	n/a	0.99
								HLA-DRB1_2994	n/a	0.99
								HLA-DRB3_2995	n/a	0.99
								HMG20B_3013	1.19013	0.99
								HMGB1_3023	-0.87015	0.99
								HMOX1_3041	0.250312	0.99
								HN1L_3042	-0.44347	0.99
								HOMER2_3072	0.066297	0.99
								HOOK2_3074	n/a	0.99
								HS2ST1_3103	0.341131	0.99
								HS2ST1_3104	-1.64465	0.99
								HSD17B10_3112	0.051811	0.99
								HSP90AB1_3128	0.20698	0.99
								HSPA1B_3136	1.48809	0.99
								HSPA8_3142	-0.11103	0.99
								ACTR2_96	0.650858	0.99
								HSPB11_3145	0.368788	0.99
								HSPG2_3153	-0.44666	0.99
								HTRA1_3172	n/a	0.99
								HYOU1_3177	-0.13992	0.99
								IARS2_3181	0.381429	0.99
								ICMT_3191	0.101547	0.99
								MRPL58_3192	0.024213	0.99
								IDO1_3210	n/a	0.99
								IFITM1_3226	0.707039	0.99
								IFRD2_3246	-0.75213	0.99
								IGHMBP2_3275	-0.02357	0.99
								IKBKB_3289	0.056031	0.99
								IKBKE_3290	0.435981	0.99
								IKBKG_3291	-0.02379	0.99
								IKZF1_3292	-0.70631	0.99
								IKZF1_3293	-2.24983	0.99
								IKZF1_3294	-1.6314	0.99
								IL4R_3339	0.653778	0.99
								IL6_3341	n/a	0.99
								ILK_3355	-1.29322	0.99
								INPP1_3376	-0.61418	0.99
								INPP5E_3380	-0.00218	0.99
								INS_3382	n/a	0.99
								INTS3_3388	0.875088	0.99
								IRF7_3410	0.887092	0.99
								ISOC1_3421	0.371186	0.99
								ITGA1_3425	n/a	0.99
								ITGB1_3438	0.520992	0.99
								ITM2B_3452	-0.61023	0.99
								ITPR2_3454	-0.45501	0.99
								KAT8_3490	0.559069	0.99
								KATNA1_3491	0.68272	0.99
								KCNF1_3502	n/a	0.99
								KCNK16_3517	n/a	0.99
								KCNK16_3518	n/a	0.99
								KCNK4_3519	n/a	0.99
								KCNK7_3520	n/a	0.99
								KCTD5_3534	1.0423	0.99
								KDM3A_3541	-2.60223	0.99
								KDM5B_3545	-2.77906	0.99
								KDR_3546	n/a	0.99
								KEAP1_3547	-0.56779	0.99
								KIAA0101_3555	-1.1839	0.99
								KLHDC3_3631	0.247178	0.99
								KLHL21_3635	0.870095	0.99
								KPNA2_3669	-0.86068	0.99
								KRT17_3687	n/a	0.99
								KRT6C_3700	n/a	0.99
								LAGE3_3716	0.341219	0.99
								LAMA3_3717	n/a	0.99
								LAMB3_3722	n/a	0.99
								LAMC2_3727	n/a	0.99
								LAS1L_3751	0.746913	0.99
								LCT_3763	n/a	0.99
								LEP_3772	n/a	0.99
								LGALS8_3781	0.762493	0.99
								LGMN_3782	n/a	0.99
								LIG1_3795	-0.28917	0.99
								LONP1_3847	0.534149	0.99
								LPAR2_3854	0.77375	0.99
								LPIN3_3865	0.610958	0.99
								LRP10_3874	-0.76505	0.99
								LRPAP1_3876	-0.09344	0.99
								CARMIL1_3881	1.45595	0.99
								LRRC41_3882	-0.37792	0.99
								LSM2_3891	0.330264	0.99
								LSM7_3898	0.214859	0.99
								LYN_3912	1.17705	0.99
								LYRM1_3916	-0.89491	0.99
								LZTR1_3924	-0.04316	0.99
								MAD2L1BP_3931	-0.00118	0.99
								MAEA_3932	0.979942	0.99
								MAGOH_3938	0.251173	0.99
								MALT1_3941	-0.20952	0.99
								MAML1_3942	-1.04231	0.99
								MAN2B1_3947	0.343837	0.99
								MAP2K5_3975	1.4459	0.99
								MAPK1IP1L_4001	n/a	0.99
								MAPK3_4002	1.94141	0.99
								MAPKAPK3_4013	-0.25245	0.99
								MAPRE1_4017	0.495743	0.99
								MARK4_4024	n/a	0.99
								MARS_4025	0.964487	0.99
								MBD4_4052	0.436323	0.99
								MBOAT7_4061	0.975383	0.99
								MBTPS1_4066	0.097033	0.99
								MCEE_4067	0.039497	0.99
								MCM3_4072	-0.82515	0.99
								MCM7_4079	0.286471	0.99
								MCOLN1_4080	0.928572	0.99
								MDH1_4087	-0.7112	0.99
								MEA1_4101	-0.59614	0.99
								MELK_4117	-1.78323	0.99
								MEST_4122	0.228589	0.99
								METRN_4129	0.315712	0.99
								MFSD10_4149	-1.5039	0.99
								MIF_4173	0.293601	0.99
								NUDT16L1_4754	-3.84726	0.99
								NUP107_4770	-0.31414	0.99
								NUP37_4777	-0.92129	0.99
								NUP62_4779	-0.01329	0.99
								NUP85_4781	-0.72478	0.99
								NUP88_4782	-1.13577	0.99
								NUP93_4783	1.38194	0.99
								OASL_4791	n/a	0.99
								OAT_4792	0.492615	0.99
								OMA1_4809	1.09125	0.99
								OPHN1_4811	-1.96319	0.99
								OPN1SW_4812	n/a	0.99
								OPN3_4813	-1.79871	0.99
								OPN5_4814	n/a	0.99
								ORC1_4828	0.190706	0.99
								ORC6_4832	-0.79794	0.99
								ORM1_4833	n/a	0.99
								OS9_4841	-0.76935	0.99
								OST4_4852	0.659684	0.99
								OXSR1_4880	-0.37336	0.99
								P2RX4_4884	-0.77439	0.99
								P2RY14_4885	-1.90175	0.99
								P2RY4_4886	n/a	0.99
								P4HTM_4891	n/a	0.99
								PACSIN3_4896	n/a	0.99
								PAF1_4900	1.02668	0.99
								PAFAH1B3_4904	-0.36484	0.99
								PAIP1_4909	0.360334	0.99
								PAK4_4916	-0.21357	0.99
								PAK6_4917	0.370899	0.99
								PAPD7_4925	-1.44031	0.99
								PARP2_4940	-2.81849	0.99
								PAXIP1_4950	-1.24977	0.99
								PCBD1_4953	n/a	0.99
								PCCB_4958	-0.08742	0.99
								PCDHA10_4961	n/a	0.99
								PCDHA3_4962	n/a	0.99
								PCDHA5_4963	n/a	0.99
								PCDHA6_4964	n/a	0.99
								PCDHA9_4965	n/a	0.99
								PCDHAC2_4966	n/a	0.99
								PDE6G_5018	n/a	0.99
								PDIA5_5037	-0.38055	0.99
								PDLIM1_5041	n/a	0.99
								PDZD11_5049	0.041266	0.99
								PEX11B_5069	0.893184	0.99
								PFKL_5083	0.125627	0.99
								PGF_5091	n/a	0.99
								PGM1_5095	-1.48439	0.99
								PHGDH_5113	-0.1204	0.99
								PHKG2_5120	n/a	0.99
								PHOSPHO1_5125	-0.50661	0.99
								PIAS1_5130	-0.18892	0.99
								PIGC_5134	-0.14933	0.99
								PIH1D1_5136	0.350898	0.99
								PIK3C2B_5140	-2.14792	0.99
								PIK3R3_5150	0.19179	0.99
								PIK3R4_5151	0.09629	0.99
								PIN1_5152	0.463606	0.99
								PIP4K2B_5156	-0.61128	0.99
								PKIG_5162	n/a	0.99
								PKMYT1_5163	-0.86681	0.99
								PLA2G15_5170	-0.30011	0.99
								PLA2G2F_5171	n/a	0.99
								PLA2G4A_5172	n/a	0.99
								PLAU_5178	-0.20078	0.99
								PLCB2_5180	0.50453	0.99
								PLCG1_5184	2.46577	0.99
								PLEKHJ1_5191	0.122026	0.99
								PLOD3_5204	0.962563	0.99
								PLP2_5208	0.608559	0.99
								PLSCR3_5215	0.290478	0.99
								PMM2_5224	-1.03454	0.99
								PMVK_5228	1.15189	0.99
								PNKP_5229	-0.299	0.99
								PNPLA8_5232	-0.08851	0.99
								POLB_5242	0.430542	0.99
								POLDIP2_5246	0.422805	0.99
								POLR1C_5255	-0.88499	0.99
								POLR2I_5260	0.70079	0.99
								POMZP3_5273	1.2598	0.99
								POP5_5282	-0.22787	0.99
								POU5F1_5291	n/a	0.99
								PPAN_5296	-2.68666	0.99
								PPARD_5301	0.767454	0.99
								PPARD_5302	-0.48455	0.99
								PPIE_5325	0.634983	0.99
								PPIF_5326	0.309816	0.99
								PPOX_5336	1.42187	0.99
								PPP1R14B_5340	-0.68756	0.99
								PTPA_5361	-1.35023	0.99
								PPP2R5E_5368	-0.61185	0.99
								PPT2_5374	n/a	0.99
								PRCP_5384	2.78803	0.99
								PRKACA_5404	0.293682	0.99
								PRKACG_5410	n/a	0.99
								PRKCH_5429	n/a	0.99
								PRKCQ_5430	n/a	0.99
								PRPF39_5460	-0.0655	0.99
								PRR15L_5469	n/a	0.99
								PRR7_5473	-0.31853	0.99
								PRRC2A_5474	n/a	0.99
								PSAP_5489	1.22352	0.99
								PSENEN_5496	0.907641	0.99
								PSMA7_5506	-0.40809	0.99
								PSMB10_5508	n/a	0.99
								PSMB3_5511	0.574587	0.99
								PSMB8_5515	1.57346	0.99
								PSMC6_5518	0.169162	0.99
								PSMD2_5528	1.04105	0.99
								PSME1_5534	0.477187	0.99
								PSME2_5535	-0.73139	0.99
								PSMG2_5545	-0.15568	0.99
								PTEN_5553	-1.90244	0.99
								PTK2_5583	n/a	0.99
								PTK2B_5584	-0.9727	0.99
								HACD3_5591	0.322007	0.99
								PTPN1_5592	-0.65374	0.99
								PTPN6_5601	-0.01152	0.99
								PTTG1_5623	-0.75612	0.99
								PUF60_5625	-0.11233	0.99
								PWP1_5638	0.572621	0.99
								PXMP2_5641	1.88026	0.99
								PXN_5642	2.68966	0.99
								PYCR1_5644	-0.3517	0.99
								RABAC1_5690	n/a	0.99
								RAC2_5695	0.876631	0.99
								RAD51C_5708	-0.18541	0.99
								RAD9A_5709	0.07631	0.99
								RAI14_5716	4.32462	0.99
								RALB_5720	-0.14329	0.99
								RALGDS_5721	0.904632	0.99
								RALY_5722	-1.44779	0.99
								RARRES3_5736	0.696808	0.99
								RASSF7_5749	-1.28906	0.99
								RBBP4_5754	-0.81455	0.99
								RBM12_5762	-0.26338	0.99
								RBM34_5768	-0.36382	0.99
								RBM6_5774	-0.6223	0.99
								RBX1_5781	n/a	0.99
								REG1A_5790	n/a	0.99
								RETSAT_5803	0.877482	0.99
								RFC2_5805	0.33459	0.99
								RFNG_5813	-0.39734	0.99
								RHOT2_5841	0.787078	0.99
								RNASEH2A_5875	0.58925	0.99
								RNF167_5885	0.943937	0.99
								RNF181_5886	1.09254	0.99
								RNH1_5893	0.819428	0.99
								RNMT_5894	0.874941	0.99
								RPA1_5901	n/a	0.99
								RPA3_5906	-0.89241	0.99
								RPF2_5910	-2.68313	0.99
								RPIA_5911	0.611973	0.99
								ALOX5AP_28581	-1.42932	0.99
								RPL12_5915	0.638106	0.99
								RPL13A_5916	0.923625	0.99
								RPL18_5920	0.304393	0.99
								RPL23_5924	0.177913	0.99
								RPL23A_5925	-0.07045	0.99
								RPL24_5926	-0.22208	0.99
								RPL26_5927	0.272139	0.99
								ANXA1_24071	0.996048	0.99
								RPL30_5933	0.224829	0.99
								RPL31_5934	0.329984	0.99
								RPL32_5935	-1.00621	0.99
								RPL34_5936	0.641339	0.99
								ATP5E_23951	0.578968	0.99
								RPL36_5938	0.59435	0.99
								RPL36A_5939	-1.5775	0.99
								RPL36A_5940	0.017648	0.99
								RPL39_5944	0.947769	0.99
								RPL39L_5945	-0.71727	0.99
								RPL5_5952	0.188781	0.99
								RPL6_5953	0.810595	0.99
								RPL7A_5954	-0.15314	0.99
								RPL8_5955	0.734184	0.99
								RPL9_5956	0.1056	0.99
								RPS13_5977	0.241351	0.99
								RPS15_5978	0.289223	0.99
								RPS15A_5979	0.119589	0.99
								RPS17_5980	n/a	0.99
								RPS18_5982	0.414568	0.99
								RPS2_5983	0.634019	0.99
								RPS21_5988	0.31617	0.99
								ATP5I_548	0.84998	0.99
								RPS28_6002	0.697077	0.99
								RPS29_6003	0.563343	0.99
								RPS4Y1_6010	n/a	0.99
								RPS6KA1_6015	0.736655	0.99
								RPS6KB2_6020	0.649482	0.99
								RPS7_6021	0.275052	0.99
								RPSA_6025	0.194318	0.99
								RPUSD1_6026	1.4873	0.99
								RRAGA_6028	0.985209	0.99
								RRP12_6035	-0.41016	0.99
								RRP8_6039	0.468234	0.99
								RTN2_6054	0.884765	0.99
								RUVBL1_6065	-0.02723	0.99
								RYK_6076	0.915801	0.99
								S1PR4_6093	-0.90883	0.99
								SAAL1_6097	0.180214	0.99
								SACM1L_6098	-0.84144	0.99
								SCAND1_6116	0.5834	0.99
								SCARB1_6117	0.792537	0.99
								SCYL2_6156	0.160335	0.99
								SCYL3_6157	-0.28974	0.99
								SDHB_6173	0.857375	0.99
								SEC61G_6193	0.091844	0.99
								SEH1L_6194	0.699039	0.99
								SEPT15_6224	-0.31704	0.99
								SEPT5_6225	0.123188	0.99
								SFN_6269	n/a	0.99
								SH3BP5_6291	n/a	0.99
								SIL1_6317	1.40183	0.99
								SIRT3_6320	0.026125	0.99
								SKIV2L_6323	-0.96048	0.99
								SLC11A2_6335	-1.37737	0.99
								SLC16A7_6342	0.114966	0.99
								SLC22A12_6376	n/a	0.99
								SLC27A3_6427	2.36697	0.99
								SLC27A5_6429	-2.36707	0.99
								SLC30A9_6457	-0.49185	0.99
								SLC35A4_6467	-0.00547	0.99
								SLC35B1_6471	0.637016	0.99
								SLC37A4_6478	n/a	0.99
								SLC38A2_6479	-0.39191	0.99
								SLC47A1_6494	n/a	0.99
								SLC52A2_6497	-0.40637	0.99
								SMAD4_6563	-0.53518	0.99
								SMARCC1_6575	-0.23346	0.99
								SMARCD2_6579	n/a	0.99
								SMC1A_6580	0.955627	0.99
								SNAPIN_6609	-0.25163	0.99
								SNF8_6614	1.05326	0.99
								SNRPG_6644	-0.41947	0.99
								SNX11_6650	1.60509	0.99
								SNX7_6656	n/a	0.99
								SORBS3_6675	n/a	0.99
								SOX2_6683	n/a	0.99
								SPAG4_6691	-1.96133	0.99
								SPAG7_6692	0.219867	0.99
								SPC25_6704	-0.4787	0.99
								SPCS1_6705	-0.74961	0.99
								SPDEF_6706	n/a	0.99
								SPEN_6707	0.239537	0.99
								SPHK2_6712	0.456378	0.99
								SPR_6721	0.336772	0.99
								SPTAN1_6727	1.67586	0.99
								SPTBN5_6729	0.682476	0.99
								SQRDL_6737	1.75738	0.99
								SRC_6741	n/a	0.99
								SRPRA_6764	-2.28977	0.99
								SRRM2_6766	0.074365	0.99
								SSBP2_6782	-0.47224	0.99
								SSNA1_6783	2.06555	0.99
								SSR1_6784	0.006736	0.99
								SSR4_6788	0.63407	0.99
								ST3GAL3_6799	0.770234	0.99
								ST6GALNAC1_6804	n/a	0.99
								STAP2_6820	n/a	0.99
								STK11_6845	-0.94011	0.99
								STK24_6849	-1.42656	0.99
								STUB1_6861	0.191909	0.99
								STX18_6863	-0.56097	0.99
								STX1A_6864	0.023871	0.99
								STXBP2_6867	-0.32437	0.99
								SULT1A1_6871	n/a	0.99
								SULT1A1_6872	n/a	0.99
								SULT1A1_6874	n/a	0.99
								SULT1A2_6875	n/a	0.99
								SUPV3L1_6897	0.498899	0.99
								SURF4_6900	0.21514	0.99
								SYK_6907	-0.48087	0.99
								SYNGR3_6917	n/a	0.99
								TAF12_6932	1.37117	0.99
								TAF9_6939	0.001656	0.99
								TALDO1_6942	0.659685	0.99
								TARBP1_6945	-0.1078	0.99
								TARS_6950	-1.04487	0.99
								TBC1D10C_6964	0.41796	0.99
								TBCA_6970	-1.16771	0.99
								TBCB_6971	-0.178	0.99
								TCEA2_6992	0.627527	0.99
								TCEB2_6999	0.554097	0.99
								TCERG1_7000	-0.66499	0.99
								TCTA_7011	-1.60884	0.99
								TERT_7028	n/a	0.99
								TESK1_7032	-0.04338	0.99
								TEX10_7033	n/a	0.99
								THAP11_7070	-0.41526	0.99
								TIAM1_7096	n/a	0.99
								TICAM1_7097	n/a	0.99
								TIMM22_7102	0.743752	0.99
								TIMM50_7103	-1.99756	0.99
								TIMP2_7109	2.50616	0.99
								TK1_7120	-0.32374	0.99
								TLE1_7124	n/a	0.99
								TLK2_7125	-1.04984	0.99
								TLR3_7130	2.80619	0.99
								TLR4_7131	n/a	0.99
								TM2D2_7135	-1.14508	0.99
								TM9SF3_7143	-2.92927	0.99
								TMED9_7166	0.41583	0.99
								TMEM109_7168	1.06842	0.99
								TMEM160_7184	n/a	0.99
								TMEM176A_7188	n/a	0.99
								TMEM203_7196	-0.62187	0.99
								TMEM5_7211	0.146357	0.99
								TMSB10_7224	2.24573	0.99
								TNF_7230	-0.34506	0.99
								TNFAIP8L2_7236	n/a	0.99
								TNIP1_7262	-1.82177	0.99
								TOMM34_7272	-0.56051	0.99
								TOMM40_7273	0.693339	0.99
								TP53BP1_7288	0.618551	0.99
								TP53BP2_7289	-0.24146	0.99
								TPD52L2_7294	-0.47099	0.99
								TPM1_7295	n/a	0.99
								TRAF6_7314	0.925111	0.99
								TRAK2_7315	0.51269	0.99
								TRAM1_7316	0.746959	0.99
								TRAP1_7320	0.550891	0.99
								TRAPPC3_7327	0.458594	0.99
								TRIB3_7337	-1.05358	0.99
								TRMT11_7349	-1.6211	0.99
								TSEN2_7367	-0.42629	0.99
								TSHB_7368	n/a	0.99
								TSKU_7371	-0.61387	0.99
								TSPAN3_7378	n/a	0.99
								TSPAN6_7380	n/a	0.99
								TSTA3_7382	0.936634	0.99
								TUBA1B_7399	0.000585	0.99
								TUBA1C_7400	0.139517	0.99
								TUBB3_7409	n/a	0.99
								TUBB6_7410	0.883061	0.99
								TVP23B_7414	0.548666	0.99
								TWF2_7415	0.468623	0.99
								TYK2_7442	-0.32819	0.99
								TYROBP_7448	0.679064	0.99
								UBA1_7453	1.49262	0.99
								UBC_7464	0.724517	0.99
								UBE2C_7468	-0.53915	0.99
								UBE2J1_7482	-0.01674	0.99
								UBE2L6_7483	0.727645	0.99
								UBE2T_7492	-1.9477	0.99
								UBE3B_7499	0.737575	0.99
								UBL5_7506	0.181539	0.99
								UGGT1_7526	-1.06636	0.99
								UGT1A4_7535	n/a	0.99
								UPP1_7558	-0.93593	0.99
								UQCRB_7562	-0.74044	0.99
								UQCRFS1_7566	-0.25994	0.99
								UTP14A_7606	0.178337	0.99
								VAPB_7621	-0.71994	0.99
								VARS2_7622	n/a	0.99
								VAV3_7626	0.685913	0.99
								VEZF1_7649	-0.10603	0.99
								VPS28_7671	0.614441	0.99
								VWF_7691	0.984169	0.99
								WASF3_7695	0.711288	0.99
								WDR61_7711	0.425935	0.99
								WDR74_7717	-0.63921	0.99
								WDR82_7719	-1.7284	0.99
								WFS1_7723	n/a	0.99
								WIPF2_7724	0.588376	0.99
								WRAP53_7743	n/a	0.99
								XPNPEP1_7775	0.073412	0.99
								XPO7_7779	-0.00367	0.99
								XRN2_7788	1.06283	0.99
								YIF1A_7792	0.450076	0.99
								YKT6_7796	0.365152	0.99
								YY1_7819	0.34312	0.99
								ZC3HC1_7828	1.21077	0.99
								ZDHHC6_7833	-0.75993	0.99
								ZHX1_7845	-2.38347	0.99
								ZMYM2_7861	n/a	0.99
								ZNF131_7863	0.046012	0.99
								ZNF274_7885	0.444939	0.99
								ZNF394_7891	0.193485	0.99
								ZNF589_7909	-3.24126	0.99
								ZNF593_7910	-0.11134	0.99
								ZP3_7919	1.84442	0.99
								ZW10_7927	-0.46845	0.99
								ABCA2_16971	-0.77742	0.99
								ABCB9_15	-1.26883	0.99
								ACTR3_97	n/a	0.99
								ADAMTS2_106	n/a	0.99
								ADCY9_121	0.947431	0.99
								AGTRAP_173	2.03737	0.99
								AIM2_184	n/a	0.99
								AIP_15163	-0.17812	0.99
								AKAP17A_192	-1.01154	0.99
								AKR1B15_198	n/a	0.99
								ALDH4A1_226	-2.28744	0.99
								ALG11_234	-0.59873	0.99
								ALPL_243	n/a	0.99
								ANAPC2_270	-0.60378	0.99
								ANAPC5_271	0.172148	0.99
								ANXA5_309	0.675012	0.99
								AP1G1_316	-0.74044	0.99
								APBA3_333	1.21125	0.99
								APOA4_350	n/a	0.99
								AREG_385	0.206993	0.99
								ARFGAP1_393	-0.8807	0.99
								ARHGAP36_416	n/a	0.99
								ARL8B_446	-2.06524	0.99
								ASB9_475	n/a	0.99
								ATP5C1_537	0.657786	0.99
								ATP5G2_543	1.10588	0.99
								ATP5H_547	1.25319	0.99
								B3GALT5_597	n/a	0.99
								B3GAT3_599	0.412319	0.99
								BACE1_615	1.15836	0.99
								BAK1_631	-1.05035	0.99
								BBS5_642	n/a	0.99
								BEST4_681	n/a	0.99
								BLNK_720	n/a	0.99
								BMPR2_740	0.536887	0.99
								BOP1_750	-2.43715	0.99
								BTBD3_785	-0.02039	0.99
								BYSL_801	-1.93452	0.99
								C10orf111_808	n/a	0.99
								C14orf166_836	0.419628	0.99
								C19orf73_858	n/a	0.99
								C2orf27B_881	n/a	0.99
								C7orf61_904	n/a	0.99
								CA12_907	n/a	0.99
								CACNA1H_920	n/a	0.99
								CACNA2D2_921	n/a	0.99
								CACNG1_925	n/a	0.99
								CACYBP_926	0.395181	0.99
								CFAP65_1017	n/a	0.99
								CCDC113_1018	-2.91078	0.99
								CCDC186_1024	n/a	0.99
								CCDC63_1025	n/a	0.99
								CCNB3_1058	n/a	0.99
								CCND2_1063	-0.56119	0.99
								CCRL2_1096	0.35442	0.99
								CD24_1110	-1.3653	0.99
								CD74_1146	1.14318	0.99
								CDC42SE2_1169	0.13818	0.99
								CENPB_1248	n/a	0.99
								CIITA_1348	n/a	0.99
								CLEC18A_1380	n/a	0.99
								CLSTN3_1401	n/a	0.99
								CLU_1406	n/a	0.99
								CPO_1533	n/a	0.99
								CR1_1543	-2.22106	0.99
								CRADD_1544	0.488441	0.99
								CRYAB_1582	n/a	0.99
								CSNK2B_1610	0.733362	0.99
								CT55_1619	n/a	0.99
								CTBP1_1620	-0.40584	0.99
								CTPS1_1637	0.259557	0.99
								CTSH_1644	-1.50661	0.99
								CUTA_1654	0.808876	0.99
								CXCL12_1666	n/a	0.99
								CXCL12_1667	n/a	0.99
								CXCL12_1668	n/a	0.99
								CXCL12_1669	n/a	0.99
								CYP11A1_1693	-1.77671	0.99
								CYP1A1_1698	n/a	0.99
								DAZ4_1757	n/a	0.99
								DCTN1_1786	-1.35023	0.99
								DDIT3_1800	0.040701	0.99
								DDX24_1812	-0.69974	0.99
								DGCR6_1854	-2.13418	0.99
								DHRS2_1857	1.58153	0.99
								DKC1_1871	0.721256	0.99
								DLEU7_1878	n/a	0.99
								DMXL2_1888	-0.67505	0.99
								DNAJA2_1892	1.0362	0.99
								DOLPP1_1937	-1.17215	0.99
								DUSP1_1978	1.78109	0.99
								DUT_1994	-1.64323	0.99
								EFNA1_2049	n/a	0.99
								EFS_2052	n/a	0.99
								EIF3D_2093	1.16813	0.99
								EIF3K_2096	0.654702	0.99
								ELMO3_2123	-2.75951	0.99
								EML2_2141	0.463142	0.99
								EPOR_2199	n/a	0.99
								ERCC2_2213	0.06227	0.99
								EXD1_2257	n/a	0.99
								EXTL1_2279	-0.83437	0.99
								FAM122C_2309	0.810966	0.99
								FAM127A_2310	0.349992	0.99
								FAM13A_2311	-0.18505	0.99
								FAM168B_2313	0.679729	0.99
								FAM212B_2319	n/a	0.99
								FAM222B_2323	1.80689	0.99
								FAM71F1_2334	n/a	0.99
								FAM92B_2335	n/a	0.99
								FBXO24_2376	n/a	0.99
								FCER2_2378	n/a	0.99
								FCGR3B_2380	n/a	0.99
								FDXR_2383	n/a	0.99
								FETUB_2391	n/a	0.99
								FKBP8_2439	0.162907	0.99
								FMO5_2453	0.110818	0.99
								FOLH1_2460	n/a	0.99
								FUT2_2520	n/a	0.99
								FUT3_2521	n/a	0.99
								FXYD4_2524	n/a	0.99
								GAS7_2595	1.74951	0.99
								GBP5_2607	n/a	0.99
								GBX2_2608	n/a	0.99
								GDF15_2621	-1.79682	0.99
								GDPD1_2627	1.1366	0.99
								GFOD2_2635	n/a	0.99
								GIT1_2646	0.115212	0.99
								GKAP1_2657	n/a	0.99
								GLA_2658	0.050131	0.99
								GLP1R_2671	n/a	0.99
								GLRB_2673	n/a	0.99
								GLUL_2679	n/a	0.99
								GNE_2710	0.725175	0.99
								ADGRF2_18036	n/a	0.99
								GPR157_2759	n/a	0.99
								GREB1_2776	n/a	0.99
								GREB1_2777	n/a	0.99
								GREB1_2778	n/a	0.99
								GRM8_2798	n/a	0.99
								GRSF1_2801	-0.08663	0.99
								GSPT1_2812	0.095375	0.99
								HAUS2_2881	1.39423	0.99
								HBEGF_2892	-0.86777	0.99
								HES6_2926	n/a	0.99
								HGC6.3_2938	n/a	0.99
								HGF_2939	-2.27885	0.99
								HINT1_2949	1.32756	0.99
								HNRNPF_3064	-0.6605	0.99
								HNRNPM_3068	-0.13447	0.99
								HS6ST1_3109	-0.5904	0.99
								HSD11B1L_3110	n/a	0.99
								HSD17B3_3119	n/a	0.99
								HSF2BP_3124	n/a	0.99
								HSPA6_3141	n/a	0.99
								HSPA9_3143	0.672425	0.99
								HTR1A_3160	n/a	0.99
								HTR6_3171	n/a	0.99
								IFI30_3216	-0.47486	0.99
								IFT43_3247	0.293937	0.99
								IL1R1_3326	n/a	0.99
								INAFM1_3368	n/a	0.99
								INHBB_3373	n/a	0.99
								INPP5J_3381	0.528509	0.99
								INTS9_3395	0.76541	0.99
								IRAK4_3407	-0.41432	0.99
								IRF6_3409	n/a	0.99
								ISG20L2_3416	0.889851	0.99
								ITM2C_3453	0.231564	0.99
								JTB_3472	0.112687	0.99
								KCNMB3_3522	n/a	0.99
								KCTD11_3532	n/a	0.99
								KIAA0922_3571	0.639994	0.99
								KLK13_3645	n/a	0.99
								KRT81_3705	n/a	0.99
								LAMB2_3721	n/a	0.99
								LCP2_3762	0.999504	0.99
								LRIT3_3873	n/a	0.99
								LSM12_3889	0.402756	0.99
								LSM14A_3890	0.027068	0.99
								LURAP1L_3910	n/a	0.99
								LYG1_3911	n/a	0.99
								MAGEA11_3937	n/a	0.99
								MAN2A2_3946	0.32407	0.99
								MAP1LC3B_3964	0.136772	0.99
								MAPRE2_4018	n/a	0.99
								MAPT_4019	0.235072	0.99
								MARCH10_4020	n/a	0.99
								MATK_4040	0.724421	0.99
								MAZ_4047	-0.42234	0.99
								MCL1_4068	0.829769	0.99
								METTL2B_4135	-0.70385	0.99
								MFSD11_4150	0.080145	0.99
								MORN5_4241	n/a	0.99
								MPHOSPH9_4245	0.146325	0.99
								MRPL18_4265	-0.73306	0.99
								MYL3_4409	n/a	0.99
								NABP2_4435	n/a	0.99
								NARR_4451	n/a	0.99
								NCR1_4503	n/a	0.99
								NDRG1_4510	-0.72246	0.99
								NDUFB4_4521	0.52756	0.99
								NELL2_4540	n/a	0.99
								NEU1_4546	0.9108	0.99
								NFRKB_4573	-1.40799	0.99
								NHP2_4585	0.245647	0.99
								NKX2-4_4602	n/a	0.99
								NSMF_4729	-0.39184	0.99
								NTN5_4740	0.493911	0.99
								NUP50_4778	-1.09846	0.99
								ODC1_4799	0.675595	0.99
								OGG1_4800	0.518709	0.99
								ONECUT1_4810	n/a	0.99
								OR2H2_4826	n/a	0.99
								OR7D2_4827	n/a	0.99
								OSBPL10_4845	n/a	0.99
								OTUB1_4856	0.686541	0.99
								OVOL3_4870	n/a	0.99
								PAX5_4943	1.57214	0.99
								PBX1_4952	n/a	0.99
								PCDHGA1_4967	n/a	0.99
								PCDHGA6_4968	n/a	0.99
								PCDHGC3_4969	n/a	0.99
								PCDHGC4_4970	n/a	0.99
								PCDHGC4_4971	1.52745	0.99
								PDCD6IP_5007	0.485484	0.99
								PDE6H_5019	0.987176	0.99
								PEBP1_5056	1.7555	0.99
								PHF20_5111	-0.05483	0.99
								PITPNA_5157	-0.31187	0.99
								PIWIL2_5158	n/a	0.99
								PLAC1_5174	n/a	0.99
								PLAUR_5179	0.466903	0.99
								PLEKHA4_5189	n/a	0.99
								PNN_5230	-1.51255	0.99
								POLRMT_5271	-1.89118	0.99
								PPARA_5300	1.50159	0.99
								PPP1R3C_5353	n/a	0.99
								PPP2R1A_5357	1.35923	0.99
								PRDM8_5390	-0.15625	0.99
								PRNP_5442	-0.33767	0.99
								PROK2_5447	n/a	0.99
								PRPF31_5453	-0.01297	0.99
								PRPH_5464	n/a	0.99
								PRPS1_5465	0.30204	0.99
								PSMA1_5501	0.044746	0.99
								PSMB1_5507	0.164868	0.99
								PTBP1_5549	n/a	0.99
								PTGDS_5555	n/a	0.99
								PTGES_5563	n/a	0.99
								PTHLH_5582	1.15153	0.99
								PUM2_5626	n/a	0.99
								PVALB_5633	n/a	0.99
								NECTIN2_5636	0.637751	0.99
								PWP2_5639	0.077112	0.99
								PYROXD1_5648	0.251088	0.99
								QPCTL_5650	-0.10647	0.99
								RAB13_5657	0.295831	0.99
								RAB34_5671	n/a	0.99
								RARA_5733	-0.32839	0.99
								RASGRP1_5743	n/a	0.99
								RASL10B_5744	n/a	0.99
								RBAK_5753	n/a	0.99
								RBM19_5767	-0.37856	0.99
								RER1_5799	0.667926	0.99
								RHOXF1_5843	n/a	0.99
								RIPPLY3_5867	n/a	0.99
								RPL27A_5930	-0.57145	0.99
								RPL29_5931	-0.31638	0.99
								RPS24_5990	0.30801	0.99
								RXFP3_6069	n/a	0.99
								S100P_6092	n/a	0.99
								S1PR5_6094	n/a	0.99
								SASS6_6100	-0.7885	0.99
								SCO2_6147	0.91908	0.99
								SCO2_6148	-1.59347	0.99
								SEC14L1_6182	1.13755	0.99
								SEC24A_6186	0.486349	0.99
								SEMA3G_6214	n/a	0.99
								SEP2_6222	0.24928	0.99
								SETD5_6265	-0.2524	0.99
								SGK1_6282	2.71502	0.99
								SIAH2_6313	0.919698	0.99
								SIGLEC5_6314	n/a	0.99
								SIGLEC9_6315	n/a	0.99
								SIX5_6322	n/a	0.99
								SKP2_6327	-0.36048	0.99
								SLC10A7_6332	-1.09145	0.99
								SLC15A1_6340	n/a	0.99
								SLC16A5_6341	n/a	0.99
								SLC18A1_6348	n/a	0.99
								SLC25A6_6416	0.44993	0.99
								SLC28A1_6430	n/a	0.99
								SLC4A5_6496	-1.01329	0.99
								SLC9A2_6528	n/a	0.99
								SLCO5A1_6542	n/a	0.99
								SMAGP_6567	n/a	0.99
								SMPD1_6597	0.51605	0.99
								SNAPC4_6608	-0.49567	0.99
								SNCG_6613	0.052969	0.99
								SNTG2_6645	n/a	0.99
								SP7_6690	n/a	0.99
								SPATA5L1_6703	-0.70445	0.99
								SPESP1_6708	n/a	0.99
								SPRR1A_6725	n/a	0.99
								SPTBN1_6728	-0.71009	0.99
								SRPK1_6763	0.843266	0.99
								SRSF3_6769	-2.78097	0.99
								SRSF9_6777	-0.61549	0.99
								STK32C_6853	n/a	0.99
								TAC3_6928	n/a	0.99
								TARS2_6951	0.439288	0.99
								TAS2R14_6953	n/a	0.99
								TAS2R19_6954	-4.32894	0.99
								TAS2R20_6955	n/a	0.99
								TAS2R30_6956	-1.63995	0.99
								TAS2R31_6957	-3.54251	0.99
								TAS2R43_6958	-3.29681	0.99
								TAS2R50_6960	-3.33466	0.99
								TBC1D30_6965	n/a	0.99
								TBC1D7_6966	0.294795	0.99
								TBRG4_6980	-0.02305	0.99
								TCEA1_6991	-0.14344	0.99
								TCF3_7002	0.014028	0.99
								TDRD5_7021	n/a	0.99
								TFF1_7046	n/a	0.99
								TGFB2_7058	n/a	0.99
								THOC6_7086	1.44418	0.99
								TLL1_7126	n/a	0.99
								TLX1_7134	n/a	0.99
								TMBIM6_7153	0.039639	0.99
								TMEM135_7180	-0.33012	0.99
								TMEM184B_7192	-0.30909	0.99
								TMEM27_7200	n/a	0.99
								TMEM50B_7214	-1.38772	0.99
								TNFRSF4_7251	n/a	0.99
								TRAPPC12_7325	-0.94457	0.99
								TSC22D1_7364	n/a	0.99
								TSC22D2_7365	0.098478	0.99
								TSN_7373	-0.75284	0.99
								TUBA1A_7398	-0.44299	0.99
								U2AF2_7449	0.623861	0.99
								UBE2I_7481	-0.03743	0.99
								UBE2N_7484	-0.74928	0.99
								ULK2_7550	n/a	0.99
								UMPS_7551	n/a	0.99
								USF2_7573	0.36036	0.99
								UTP18_7609	-0.3858	0.99
								VIM_7657	0.183213	0.99
								VMO1_7663	n/a	0.99
								WISP2_7726	n/a	0.99
								WNT9A_7742	n/a	0.99
								XRCC5_7786	0.635981	0.99
								XRCC6_7787	1.447	0.99
								YWHAH_7815	1.23711	0.99
								ZBTB4_7824	1.45178	0.99
								ZEB1_7834	n/a	0.99
								ZNF611_7911	-0.7981	0.99
								ZNF692_7912	0.226798	0.99
								ZYX_7929	1.04669	0.99
								SEPW1_20696	0.225267	0.99
								ABCG2_38	n/a	0.99
								ATP6V1F_575	1.64748	0.99
								BCL2L1_660	n/a	0.99
								HNF1A_3043	n/a	0.99
								IFNB1_3236	n/a	0.99
								ESR1_2235	n/a	0.99
								F3_2289	1.69062	0.99
								GPS1_2762	0.636163	0.99
								GPX1_2765	-1.14943	0.99
								GSTP1_2826	1.68064	0.99
								GUSB_2851	0.728256	0.99
								CYP2B6_1710	n/a	0.99
								CYP2C19_1714	n/a	0.99
								CCNE1_1070	0.443081	0.99
								CCNO_1087	1.01716	0.99
								CD69_1145	-0.57962	0.99
								CDH13_1189	n/a	0.99
								CDKN1C_1223	n/a	0.99
								CSF1_1590	n/a	0.99
								CSF3_1592	n/a	0.99
								CST6_1613	n/a	0.99
								CYP27A1_1707	n/a	0.99
								CYP4F12_1736	n/a	0.99
								DRD1_1958	n/a	0.99
								HRAS_3100	-3.28315	0.99
								HRAS_3101	1.00906	0.99
								HRAS_3102	n/a	0.99
								HTR5A_3170	n/a	0.99
								IGF2_3255	n/a	0.99
								IGFBP5_3272	n/a	0.99
								IL2_3329	n/a	0.99
								IL3_3334	n/a	0.99
								IL4_3338	n/a	0.99
								INHA_3371	n/a	0.99
								INHBA_3372	n/a	0.99
								IRS1_3411	n/a	0.99
								JUNB_3476	0.03591	0.99
								KLK3_3652	n/a	0.99
								KMT2C_3658	-1.03303	0.99
								MAP2K7_3976	0.47592	0.99
								ADAM23_104	n/a	0.99
								ADORA1_145	n/a	0.99
								ADORA2A_146	-2.90176	0.99
								ADRA1A_148	n/a	0.99
								APOC3_356	n/a	0.99
								APOD_357	1.94162	0.99
								MAPK8_4006	n/a	0.99
								MMP11_4207	n/a	0.99
								MMS19_4222	0.57716	0.99
								NCOA1_4496	-0.23686	0.99
								NQO2_4669	1.47331	0.99
								NR1I2_4673	n/a	0.99
								NR1I3_4674	n/a	0.99
								NR1I3_4675	n/a	0.99
								NR1I3_4676	n/a	0.99
								NR1I3_4677	n/a	0.99
								NR1I3_4678	-0.74044	0.99
								EGLN2_2065	0.466165	0.99
								ELK3_2121	-1.14638	0.99
								ERCC3_2214	0.313817	0.99
								ERCC5_2218	-1.59834	0.99
								ERCC6_27175	0.497981	0.99
								ERCC8_2220	-0.98914	0.99
								ESR2_2237	n/a	0.99
								GLI1_2663	n/a	0.99
								HIC1_2944	n/a	0.99
								THBD_7074	n/a	0.99
								TIMP1_7107	-0.79066	0.99
								VEGFA_7645	n/a	0.99
								XPC_7774	-0.35854	0.99
								TFF3_7048	n/a	0.99
								TFPI2_7050	n/a	0.99
								TGM2_7066	2.24541	0.99
								TGM2_7067	n/a	0.99
								TH_7069	n/a	0.99
								THRA_7088	1.17108	0.99
								TMEFF1_7167	-0.53814	0.99
								TP73_7293	n/a	0.99
								TSPO_7381	0.61068	0.99
								TWIST1_7416	n/a	0.99
								WNT4_7736	n/a	0.99
								ZNF165_7867	0.728203	0.99
								G6PD_2548	1.35126	0.99
								MAP2_3965	n/a	0.99
								SNAI1_6602	n/a	0.99
								SNAI2_6603	n/a	0.99
								STS_6860	n/a	0.99
								CCL4_1045	n/a	0.99
								CDA_1155	1.67316	0.99
								CDH5_1192	n/a	0.99
								CHAT_1280	n/a	0.99
								CRP_1577	n/a	0.99
								CYP26B1_1706	n/a	0.99
								CYP4A11_1733	n/a	0.99
								DRD2_1959	n/a	0.99
								OPRL1_4816	0.93851	0.99
								OVGP1_4869	0.159313	0.99
								PYCARD_5643	0.935558	0.99
								RARB_5734	n/a	0.99
								RARG_5735	0.199658	0.99
								RELA_5793	-1.03032	0.99
								A2M_1	3.19001	0.99
								AATF_4	-0.8388	0.99
								ACADL_49	n/a	0.99
								ACE_61	n/a	0.99
								ADM_140	0.569638	0.99
								APOBEC3G_355	1.27317	0.99
								ATF6B_503	0.595606	0.99
								BBC3_640	0.616821	0.99
								BCL2L11_661	1.28062	0.99
								BCL2L11_663	-0.04981	0.99
								BCL2L13_664	0.475034	0.99
								CA9_915	n/a	0.99
								CASP1_977	0.349594	0.99
								SCNN1G_6143	n/a	0.99
								SDPR_6177	n/a	0.99
								SGK2_6283	n/a	0.99
								SLC10A1_6328	n/a	0.99
								ECSCR_2024	n/a	0.99
								ENG_2149	1.16597	0.99
								ENO2_2153	0.481171	0.99
								ERO1B_2228	n/a	0.99
								FABP1_2298	n/a	0.99
								FASLG_2346	n/a	0.99
								G0S2_2539	n/a	0.99
								GADD45G_2571	n/a	0.99
								GAP43_2585	n/a	0.99
								GDF7_2622	n/a	0.99
								GNMT_2719	-2.44861	0.99
								GPX2_2766	n/a	0.99
								GPX4_2768	0.413229	0.99
								GRIN2B_2791	n/a	0.99
								GRIN2C_2792	n/a	0.99
								GRIN2D_2793	n/a	0.99
								GRN_2799	1.26549	0.99
								GSTA3_2818	n/a	0.99
								GSTM3_2824	n/a	0.99
								H2AFX_2861	-0.28039	0.99
								IGFBP6_3273	n/a	0.99
								IL20_3330	n/a	0.99
								IL36B_3336	n/a	0.99
								IL36G_3337	n/a	0.99
								KCNG1_3503	n/a	0.99
								LCN2_3758	n/a	0.99
								MAP1LC3A_3963	n/a	0.99
								PDGFB_5026	2.86191	0.99
								PECAM1_5057	n/a	0.99
								PHLDA3_5124	n/a	0.99
								POR_5283	-0.17978	0.99
								PRDX2_5394	-1.54192	0.99
								PRDX3_5395	-1.03602	0.99
								PTGS1_5572	1.53718	0.99
								PVR_5634	-1.7447	0.99
								PVR_5635	0.725129	0.99
								RET_5800	n/a	0.99
								RET_5801	n/a	0.99
								DAPK1_1752	n/a	0.99
								MT1A_4325	n/a	0.99
								MT1G_4329	n/a	0.99
								MT3_4335	n/a	0.99
								MYB_4387	-3.03	0.99
								NAT1_4454	0.282053	0.99
								NGB_4579	n/a	0.99
								NOS1_4636	n/a	0.99
								NOS2_4637	n/a	0.99
								NRCAM_4705	-1.77864	0.99
								OSGIN1_4849	0.486652	0.99
								EFNB1_2050	0.355474	0.99
								EOMES_2164	n/a	0.99
								FOXP1_2485	n/a	0.99
								FOXP1_27235	-0.9925	0.99
								FOXP2_2487	n/a	0.99
								GAD2_2567	n/a	0.99
								GATS_2606	n/a	0.99
								GFAP_2632	n/a	0.99
								GNPNAT1_2724	n/a	0.99
								ACHE_63	n/a	0.99
								AKR1B1_197	n/a	0.99
								ARGLU1_410	-2.77661	0.99
								B3GAT1_598	n/a	0.99
								BCL11B_654	n/a	0.99
								BCL3_668	2.1353	0.99
								BRI3BP_771	-0.04863	0.99
								C1QBP_868	1.00777	0.99
								SLC22A1_6372	n/a	0.99
								SLC22A6_6384	n/a	0.99
								SLC6A8_6522	1.94168	0.99
								SOCS1_6657	n/a	0.99
								SOD2_6667	0.539541	0.99
								SOD3_6668	n/a	0.99
								STRBP_6859	-0.80069	0.99
								SYTL1_6923	-2.0723	0.99
								CNTN4_1436	n/a	0.99
								COMMD3_1485	0.431809	0.99
								CUX2_1658	n/a	0.99
								CYP2U1_1726	n/a	0.99
								DCX_1796	n/a	0.99
								DLG4_1880	0.167673	0.99
								DNAJC3_1920	-0.30154	0.99
								DRD3_1960	n/a	0.99
								DTD2_1974	-1.60934	0.99
								ING4_3370	-0.69316	0.99
								IP6K2_3396	0.085374	0.99
								ISL1_3417	n/a	0.99
								KIAA0895L_3568	1.18084	0.99
								KIAA1328_3584	-0.21357	0.99
								LHX1_3787	n/a	0.99
								LHX3_3791	n/a	0.99
								TCF19_7001	n/a	0.99
								TMC7_7154	n/a	0.99
								TNFAIP3_7232	-0.10672	0.99
								TNFSF10_7255	0.042886	0.99
								TNFSF10_7256	1.42044	0.99
								TP53I3_7290	1.13413	0.99
								TP53INP2_7291	0.294979	0.99
								UBB_7463	0.3586	0.99
								VTN_7690	n/a	0.99
								XRCC1_7782	0.397729	0.99
								ZNF114_7862	0.738289	0.99
								ZNF555_7905	n/a	0.99
								TBR1_6979	n/a	0.99
								LHX5_3792	n/a	0.99
								LHX9_3793	n/a	0.99
								MNX1_4226	n/a	0.99
								MRPL37_4278	0.085719	0.99
								MSX1_4324	n/a	0.99
								NEFL_4536	n/a	0.99
								NES_4542	n/a	0.99
								NEUROG2_4551	0.180892	0.99
								NKX2-2_4601	n/a	0.99
								NKX6-2_4605	n/a	0.99
								NOP10_4630	0.080103	0.99
								OLIG3_4808	n/a	0.99
								OTX1_4865	-0.31594	0.99
								RUNX1_6059	-0.93412	0.99
								RUNX1_6060	-0.27263	0.99
								SIGMAR1_6316	-0.01656	0.99
								SLC18A3_6353	n/a	0.99
								SLC25A10_6388	n/a	0.99
								SLC32A1_6458	n/a	0.99
								SMYD5_6601	n/a	0.99
								SOX1_6677	n/a	0.99
								SRM_6753	-0.56781	0.99
								SURF2_6899	0.026003	0.99
								KMT5B_6902	-0.91564	0.99
								SYN1_6908	n/a	0.99
								SYP_6919	n/a	0.99
								PHOX2A_5126	n/a	0.99
								POP1_5278	n/a	0.99
								PPIB_5318	0.973528	0.99
								RBFOX3_5755	n/a	0.99
								RNF165_5884	-1.74211	0.99
								PSMB2_5510	-1.37072	0.99
								PSMB4_5513	0.244494	0.99
								IFITM2_3230	0.377262	0.99
								KCND2_3501	n/a	0.99
								KCNH2_2_3507	n/a	0.99
								KCTD2_3533	1.02208	0.99
								ABCG2_39	n/a	0.99
								ABCG2_40	n/a	0.99
								ABCG2_41	n/a	0.99
								AKT3_212	n/a	0.99
								ATP6V0A1_558	n/a	0.99
								EAF2_2011	-0.36243	0.99
								FABP7_2300	n/a	0.99
								FGF9_2411	n/a	0.99
								GABRD_2562	n/a	0.99
								SGK3_6285	n/a	0.99
								SMO_6596	n/a	0.99
								SPARC_6699	n/a	0.99
								ST18_6795	n/a	0.99
								STAT6_6836	1.53996	0.99
								SURF1_6898	0.871421	0.99
								CHMP2A_1298	1.12229	0.99
								NCOA1_4497	0.818741	0.99
								NCOA1_4498	0.181555	0.99
								PAQR6_4926	n/a	0.99
								TMC7_7155	n/a	0.99
								TMC7_7156	n/a	0.99
								UCHL1_7516	n/a	0.99
								UCP2_7518	1.13677	0.99
								YWHAZ_7817	0.563559	0.99
								ATP6AP2_15123	-1.44918	0.99
								TNFSF13_7259	n/a	0.99
								TRAPPC6A_7328	-0.67545	0.99
								TUBA3D_7401	n/a	0.99
								FLJ39632_2442	-1.89153	0.99
								GAGE4_2578	n/a	0.99
								GCSH_2619	0.203966	0.99
								MT1H_4330	n/a	0.99
								MT1X_4333	n/a	0.99
								NBPF15_4468	-1.48472	0.99
								NDUFS5_4526	0.59773	0.99
								PCDHA1_4960	n/a	0.99
								PGA3_13453	n/a	0.99
								PMS2_5227	0.084256	0.99
								PP7080_5295	-0.21181	0.99
								RBMX_5776	-0.40173	0.99
								RGPD2_5823	-0.46552	0.99
								RPL36AL_5943	0.268774	0.99
								HIST1H2AE_2951	-0.65574	0.99
								HIST1H2BK_2955	1.03625	0.99
								HIST1H4K_2960	-0.71673	0.99
								HIST2H2AA4_2963	-0.76425	0.99
								IGHV3_3276	n/a	0.99
								IGKC_3281	n/a	0.99
								IGKV1_3282	n/a	0.99
								IGKV1OR2_3284	n/a	0.99
								LN608357_3821	0.249908	0.99
								LINC00621_3801	n/a	0.99
								LINC00623_3802	-1.92934	0.99
								LINC00672_3805	0.024197	0.99
								LINC00869_3808	-0.02529	0.99
								LOC100288092_3824	0.162506	0.99
								LOC100289333_3825	-6.07682	0.99
								LOC100505478_3827	n/a	0.99
								LOC100505937_3828	n/a	0.99
								LOC100506029_3829	-1.00552	0.99
								LOC100507025_3830	0.538362	0.99
								LOC100507630_3831	n/a	0.99
								CNTNAP3B_3837	n/a	0.99
								LOC652493_3838	n/a	0.99
								CBWD1_1009	0.0491	0.99
								CCDC85B_1030	-1.99579	0.99
								CCL3_1043	1.33723	0.99
								COG8_1454	n/a	0.99
								COX7C_1525	0.26213	0.99
								ACTBP9_82	1.18084	0.99
								ANKRD20A13P_283	n/a	0.99
								ANXA2P2_305	2.3063	0.99
								SLC35A1_6463	0.528266	0.99
								SPANXA2_6696	n/a	0.99
								SPANXB1_6698	n/a	0.99
								TBX21_18769	n/a	0.99
								VGLL1_14626	n/a	0.99
								VPS37B_23637	0.782734	0.99
								ZCCHC6_18116	-0.48102	0.99
								ZFAND2A_21269	0.562604	0.99
								ZNF217_20688	0.937452	0.99
								ZNF367_14143	-0.87557	0.99
								ZWINT_14161	-0.92233	0.99
								CDT1_21099	-0.869	0.99
								DENND4B_13054	0.761755	0.99
								FLRT3_17906	n/a	0.99
								FOXE3_11091	n/a	0.99
								FSTL1_23151	n/a	0.99
								GAS2_16298	n/a	0.99
								HAMP_21132	n/a	0.99
								SDS_25069	-0.62958	0.99
								SEMA3C_23082	n/a	0.99
								SLC30A1_20617	0.781047	0.99
								SOX7_18627	n/a	0.99
								PRDM10_23255	0.78541	0.99
								RNF121_16240	0.562521	0.99
								HOXC11_13542	n/a	0.99
								HSPBAP1_18117	0.55081	0.99
								IL23A_14962	1.07565	0.99
								INHBE_17611	n/a	0.99
								LAMP3_25004	n/a	0.99
								LPCAT1_21236	-0.26296	0.99
								MITF_17860	-1.04681	0.99
								CENPU_24681	-0.59058	0.99
								MSL2_15027	0.237135	0.99
								NCEH1_22738	0.127505	0.99
								NOD2_14820	n/a	0.99
								OTUD7B_20169	0.621856	0.99
								PALMD_17015	n/a	0.99
								ANLN_12002	-1.5322	0.99
								APOL3_20684	n/a	0.99
								ARIH2_15230	-0.44766	0.99
								AXL_16141	n/a	0.99
								BRPF3_16493	-0.06353	0.99
								TIGAR_823	0.718426	0.99
								C16orf72_15264	0.614668	0.99
								CFB_872	n/a	0.99
								SDC4_21230	0.205657	0.99
								SLC27A1_19587	1.08115	0.99
								SLC3A2_20164	-1.08048	0.99
								SLC7A5_13711	-0.348	0.99
								SRXN1_20094	-0.62123	0.99
								SULT1C2_11834	n/a	0.99
								TAP1_22946	2.3844	0.99
								TAPBP_6944	0.599613	0.99
								CFAP221_16242	n/a	0.99
								PEX3_15508	0.269797	0.99
								PFKFB4_13625	0.796427	0.99
								PLIN2_21957	0.19306	0.99
								PPP1R15A_14098	-0.98347	0.99
								PRC1_14588	-0.82816	0.99
								PSMB6_12772	0.64539	0.99
								PSMC3_5517	0.534196	0.99
								PTX3_15463	-1.24594	0.99
								REL_12463	-0.31416	0.99
								RGCC_16894	1.4405	0.99
								RNF145_21426	0.489482	0.99
								ROCK1_24928	-1.31065	0.99
								EEA1_25226	-0.10135	0.99
								EIF1_2074	0.238793	0.99
								ELF3_23726	n/a	0.99
								FIBIN_23318	n/a	0.99
								FSTL3_14058	n/a	0.99
								GDA_21999	n/a	0.99
								GLDC_11676	-2.5198	0.99
								GOLGA2_14861	1.01751	0.99
								MARCKS_4021	n/a	0.99
								MTF1_16424	0.367558	0.99
								NR1H4_25084	n/a	0.99
								PAH_24604	n/a	0.99
								PBK_19921	-1.38264	0.99
								ABCA1_22891	n/a	0.99
								ACTN1_19142	-0.31311	0.99
								ADH1A_126	n/a	0.99
								GPAT3_164	1.61899	0.99
								AMPD3_16428	0.185396	0.99
								ARIH1_21030	0.536619	0.99
								ASNS_12040	0.018602	0.99
								ATP1A1_12191	0.242066	0.99
								ATP6V1B1_17791	n/a	0.99
								BBOX1_19332	n/a	0.99
								BCL2A1_17331	0.149434	0.99
								BIRC3_11879	-1.81562	0.99
								BRD2_15535	0.813326	0.99
								BTG3_21791	-0.23665	0.99
								CARS_14910	0.357422	0.99
								CASP4_22663	1.10721	0.99
								HSF1_20370	0.112438	0.99
								HSF2_15018	-0.00192	0.99
								HSPA5_14023	-0.13605	0.99
								IL15_16560	n/a	0.99
								IL19_21256	n/a	0.99
								IRAK2_16105	-1.35007	0.99
								IRF1_21247	-0.70805	0.99
								KCNJ8_23261	n/a	0.99
								LMNA_18368	-0.29196	0.99
								LRCH4_11541	-0.07124	0.99
								LTB_13964	n/a	0.99
								MAFG_20735	-1.89514	0.99
								CBX4_16907	0.332908	0.99
								CCL20_20881	-1.18076	0.99
								CCL5_24896	0.513666	0.99
								CCNG2_20708	1.31158	0.99
								CHKA_14315	0.699155	0.99
								CITED2_21729	0.214522	0.99
								CKS2_19000	-0.32005	0.99
								CLDN2_15999	n/a	0.99
								CPS1_15784	0.086936	0.99
								CSF2_24536	n/a	0.99
								CTGF_17007	n/a	0.99
								CX3CL1_17004	n/a	0.99
								CXCL3_18386	n/a	0.99
								CXCL5_15735	n/a	0.99
								CXCL6_15723	n/a	0.99
								TGOLN2_23562	0.722993	0.99
								TM4SF4_14668	n/a	0.99
								TNFAIP2_24912	1.26025	0.99
								TNFAIP8_7234	-0.57804	0.99
								TNFRSF9_11760	-2.82623	0.99
								TRAF1_15516	-1.71592	0.99
								TRIM22_21719	0.994789	0.99
								UGT2B15_21415	n/a	0.99
								UHRF1_17708	-1.01296	0.99
								VDR_21221	-0.22801	0.99
								ZNF180_19559	0	0.99
								ZRANB2_16430	-0.22358	0.99
								AANAT_26784	n/a	0.99
								AARSD1_26785	-0.15138	0.99
								ABCC4_26789	-1.30192	0.99
								ABCC6_26790	n/a	0.99
								ABHD14B_26791	-0.62107	0.99
								ABLIM2_26792	n/a	0.99
								ACE_26793	n/a	0.99
								ACYP1_26797	0.106819	0.99
								ADAMTS2_26798	n/a	0.99
								ADAMTSL1_26799	n/a	0.99
								ADAMTSL4_26800	n/a	0.99
								ADAT3_26801	n/a	0.99
								ADD2_26805	n/a	0.99
								ADORA2A_26806	-0.64227	0.99
								ADORA3_26807	n/a	0.99
								AGAP11_26808	-1.64535	0.99
								AGBL4_26809	n/a	0.99
								AIPL1_26813	n/a	0.99
								AJAP1_26814	n/a	0.99
								AJUBA_26815	-1.43008	0.99
								AK9_26816	0.52327	0.99
								AKAP14_26817	-0.15591	0.99
								AKT1_26821	0.045497	0.99
								ALS2CR11_26822	n/a	0.99
								AMY2B_26823	1.33484	0.99
								ANAPC15_26824	0.671674	0.99
								ANAPC15_26825	1.1297	0.99
								ANKHD1_26829	0.148448	0.99
								ANKHD1_26830	0.422611	0.99
								ANKMY1_26831	0.106454	0.99
								ANKRD35_26833	0.205114	0.99
								ANP32C_26837	-0.39106	0.99
								ANP32E_26838	-0.40849	0.99
								APITD1-CORT_26839	1.21991	0.99
								APOBEC3A_26840	n/a	0.99
								APOBEC3F_26841	0.897256	0.99
								ARHGAP28_26845	n/a	0.99
								ARHGAP30_26846	0.067114	0.99
								ARHGAP8_26848	n/a	0.99
								ARHGEF7_26849	-3.21396	0.99
								ARL17A_26853	n/a	0.99
								ARL17A_26854	-2.70042	0.99
								ARL17B_26855	-1.95595	0.99
								ARMC3_26856	n/a	0.99
								ARMC5_26857	-0.73132	0.99
								ASB10_26861	n/a	0.99
								ASCC1_26862	n/a	0.99
								ASCC3_26863	-1.14191	0.99
								ASCC3_26864	-0.19061	0.99
								ASPSCR1_26865	-0.49224	0.99
								ATP5L2_26869	1.04102	0.99
								ATP6V1C1_26870	0.465631	0.99
								ATP6V1E1_26871	1.10993	0.99
								ATRIP_26873	-1.22405	0.99
								AZIN2_26877	n/a	0.99
								B9D1_26878	n/a	0.99
								BAGE_26879	n/a	0.99
								BARD1_26880	-2.0094	0.99
								BATF2_26881	n/a	0.99
								BCL2L11_26886	-0.66901	0.99
								BCL2L12_26887	-0.84666	0.99
								BCL2L13_26889	-0.02341	0.99
								BEAN1_26893	n/a	0.99
								BEAN1_26894	n/a	0.99
								BEST3_26895	n/a	0.99
								BGLAP_26896	n/a	0.99
								BHLHE22_26897	n/a	0.99
								BMP1_26901	0.319849	0.99
								BRCA1_26902	-0.52187	0.99
								BRF1_26903	-0.39871	0.99
								BSCL2_26904	0.560939	0.99
								BTBD7_26905	-0.35181	0.99
								C10orf105_26909	2.06794	0.99
								C10orf113_26910	n/a	0.99
								C10orf113_26911	n/a	0.99
								C10orf62_26912	n/a	0.99
								C11orf45_26913	2.45189	0.99
								C11orf49_26917	0.788034	0.99
								C11orf54_26918	0.327393	0.99
								C11orf63_26919	n/a	0.99
								C11orf80_26920	-0.28935	0.99
								C11orf98_26921	1.07861	0.99
								METTL26_26926	0.236292	0.99
								CCDC189_26927	0.387023	0.99
								PRR29_26928	n/a	0.99
								C18orf21_26929	0.73974	0.99
								C1orf204_26933	n/a	0.99
								FAAP20_26934	0.331115	0.99
								FAAP20_26935	0.61825	0.99
								C1QTNF1_26936	n/a	0.99
								C1RL_26937	0.333249	0.99
								C22orf29_26941	0.346093	0.99
								C2CD3_26942	-0.97345	0.99
								C5orf45_26944	0.926802	0.99
								ERICH5_26945	n/a	0.99
								CA3_26949	n/a	0.99
								CA5A_26950	n/a	0.99
								CABYR_26951	-2.78297	0.99
								CACFD1_26952	n/a	0.99
								CAMK2B_26957	1.99196	0.99
								CAMK2D_26958	1.73315	0.99
								CAMKK2_26959	-0.85115	0.99
								CAMKK2_26960	0.624726	0.99
								CAPNS2_26961	-3.39837	0.99
								CARHSP1_26965	-0.27503	0.99
								CASP1_26966	-0.82043	0.99
								CASP8_26967	0.282351	0.99
								CASS4_26968	1.60762	0.99
								CBFA2T3_26969	0.170372	0.99
								VPS50_26973	-0.33358	0.99
								CCDC148_26974	-1.63419	0.99
								CCDC34_26975	0.641254	0.99
								CCDC7_26976	-1.36676	0.99
								CCK_26979	n/a	0.99
								CD33_26984	1.08862	0.99
								CDC45_26987	-2.81881	0.99
								CDH23_26992	n/a	0.99
								CDK10_26995	0.207694	0.99
								CDRT1_27000	n/a	0.99
								CEP128_27003	-2.26549	0.99
								CFL2_27008	-0.33254	0.99
								CGREF1_27011	-2.06879	0.99
								CHMP3_27016	0.282063	0.99
								CLCNKB_27019	-0.22989	0.99
								CLECL1_27024	1.24252	0.99
								CLRN1_27027	-3.66985	0.99
								CMTM1_27032	-0.85738	0.99
								CNGB1_27035	n/a	0.99
								CNOT2_27040	0.173735	0.99
								CNTN1_27043	n/a	0.99
								CORIN_27048	n/a	0.99
								COX11_27051	-3.02571	0.99
								CRB1_27056	n/a	0.99
								CREM_27059	0.043096	0.99
								CSF1R_27064	2.81158	0.99
								CSK_27067	0.039614	0.99
								CTBP2_27072	-0.11329	0.99
								CTCFL_27075	n/a	0.99
								CTNND2_27080	n/a	0.99
								CXorf40A_27083	0.903805	0.99
								CYHR1_27088	n/a	0.99
								DACT2_27091	n/a	0.99
								DCLK1_27096	n/a	0.99
								DCN_27099	n/a	0.99
								DEPDC1_27104	-0.03586	0.99
								DIP2A_27112	-0.22635	0.99
								DLC1_27115	n/a	0.99
								DMKN_27120	n/a	0.99
								DMKN_27123	n/a	0.99
								DNAH14_27128	n/a	0.99
								DNAJC25-GNG10_27131	n/a	0.99
								DOK3_27136	-0.23318	0.99
								DSPP_27139	n/a	0.99
								DTNBP1_27144	-0.78425	0.99
								EBPL_27147	-0.66034	0.99
								EDA_27152	n/a	0.99
								EDN3_27155	n/a	0.99
								EHMT1_27160	-4.18227	0.99
								EIF4E2_27163	0.169665	0.99
								ELP2_27168	-0.83998	0.99
								EPB41_27171	-0.21193	0.99
								ERG_27176	-0.76087	0.99
								ESR2_27179	n/a	0.99
								ETNK1_27184	0.714547	0.99
								ETV3_27187	0.426285	0.99
								EYS_27192	n/a	0.99
								FAM101A_27195	n/a	0.99
								FAM156A_27200	0.547815	0.99
								FANCA_27208	-2.68908	0.99
								FARP1_27211	n/a	0.99
								FBXO44_27216	n/a	0.99
								FBXW7_27219	-0.99336	0.99
								FGFR3_27224	1.46858	0.99
								FLNB_27227	0.055238	0.99
								FNDC3A_27232	-0.28283	0.99
								FOXP2_27240	0.865481	0.99
								FPGT-TNNI3K_27243	n/a	0.99
								FXYD6-FXYD2_27248	n/a	0.99
								GALNT14_27251	n/a	0.99
								MYZAP_27256	n/a	0.99
								GCSAML_27259	n/a	0.99
								GGA1_27264	0.355226	0.99
								GGT6_27267	-1.03209	0.99
								GIMAP5_27272	n/a	0.99
								GNG10_27275	0.348289	0.99
								GON4L_27280	n/a	0.99
								GPN1_27283	0.691247	0.99
								GPSM1_27288	-2.49258	0.99
								GRIA3_27291	n/a	0.99
								GUCY1A3_27296	n/a	0.99
								GYPC_27299	0.225355	0.99
								HDAC9_27304	0.592457	0.99
								HFE_27307	n/a	0.99
								HHAT_27312	n/a	0.99
								HLA-DMA_27315	-0.56732	0.99
								HNMT_27320	2.74401	0.99
								HNRNPD_27323	0.267718	0.99
								HOXC6_27328	n/a	0.99
								HPS1_27331	0.404345	0.99
								HTR7_27336	1.12821	0.99
								HYAL3_27339	n/a	0.99
								IFRD1_27344	0.447117	0.99
								IKBIP_27347	0.254154	0.99
								IL18BP_27352	1.17728	0.99
								IP6K2_27355	0.278447	0.99
								IQCJ_27360	n/a	0.99
								ISY1_27363	n/a	0.99
								ITGBL1_27368	n/a	0.99
								ITSN2_27371	-1.00266	0.99
								JPH2_27376	n/a	0.99
								KCNJ13_27379	n/a	0.99
								KCNN2_27384	n/a	0.99
								KCNRG_27387	-0.48893	0.99
								KCTD6_27392	0.048736	0.99
								KIAA1217_27395	n/a	0.99
								KIR2DS1_27400	2.852	0.99
								KLK8_27403	n/a	0.99
								KRTAP10-1_27408	n/a	0.99
								KRTAP10-5_27411	n/a	0.99
								KRTAP19-2_27416	n/a	0.99
								KRTAP4-4_27419	n/a	0.99
								LAMA4_27424	n/a	0.99
								LARP6_27427	n/a	0.99
								LDLRAD4_27432	n/a	0.99
								LEPR_27435	n/a	0.99
								LMCD1_27440	n/a	0.99
								LMO7_27443	-0.11032	0.99
								LOC256021_27448	n/a	0.99
								LONRF3_27451	1.0192	0.99
								LRRC27_27456	-0.58663	0.99
								LRRFIP1_27459	-0.37543	0.99
								LSMEM1_27464	-0.01261	0.99
								LYNX1_27472	n/a	0.99
								LYRM4_27475	-1.30412	0.99
								MAP7D3_27483	n/a	0.99
								MAX_27488	0.89945	0.99
								MAX_27491	0.177593	0.99
								MDM2_27496	-0.26615	0.99
								BORCS8_27499	0.263034	0.99
								MFAP4_27504	-0.21363	0.99
								MGAT4A_27507	-0.74026	0.99
								MIER1_27512	0.513584	0.99
								MINOS1_27515	0.457513	0.99
								MMP28_27520	n/a	0.99
								MOSPD3_27523	0.728465	0.99
								MROH1_27528	-0.571	0.99
								MRPS24_27531	0.267265	0.99
								MSMB_27536	n/a	0.99
								MXRA7_27539	-2.48934	0.99
								MYL4_27544	n/a	0.99
								MYO7A_27547	1.19323	0.99
								NBL1_27557	n/a	0.99
								NBPF15_27565	1.23295	0.99
								NDUFV3_27573	0.384649	0.99
								NFAT5_27581	0.739541	0.99
								NME1_27589	-0.85095	0.99
								NR2F2_27597	0.259822	0.99
								NRP2_27605	n/a	0.99
								NUBP2_27613	0.353101	0.99
								OLFM1_27621	n/a	0.99
								OR2L2_27629	n/a	0.99
								OSR2_27637	-0.99951	0.99
								PCDH11Y_27645	n/a	0.99
								PCDHGB4_27653	n/a	0.99
								PDE4DIP_27661	1.00853	0.99
								PDXDC1_27669	0.422137	0.99
								PHF19_27677	-1.16051	0.99
								PIGF_27685	-0.63551	0.99
								PNOC_27693	n/a	0.99
								POLR3GL_27701	0.782738	0.99
								PPP1R12B_27709	-0.72356	0.99
								PPP3R2_27717	n/a	0.99
								PREX2_27725	n/a	0.99
								PRRT4_27733	n/a	0.99
								RAB1A_27749	0.476725	0.99
								RBFOX1_27757	n/a	0.99
								RBM4_27765	0.079095	0.99
								RDM1_27773	-2.02116	0.99
								RGN_27781	n/a	0.99
								RIMKLB_27789	-0.00438	0.99
								RNF166_27797	1.0615	0.99
								RPP21_27805	0.652723	0.99
								RRAS2_27813	n/a	0.99
								S1PR3_27821	-3.18287	0.99
								SEC11A_27829	1.00405	0.99
								SEPT6_27837	1.14123	0.99
								SFTPB_27845	n/a	0.99
								SHOC2_27853	0.772534	0.99
								SLC13A3_27861	n/a	0.99
								SLC25A27_27869	n/a	0.99
								SLC5A3_27877	1.30414	0.99
								SMUG1_27885	-0.82558	0.99
								SON_27893	0.065888	0.99
								SPECC1L_27901	0.269658	0.99
								SSTR2_27909	n/a	0.99
								STOM_27917	1.64006	0.99
								SYN2_27925	1.61899	0.99
								TAF7L_27933	-2.59111	0.99
								TBXAS1_27941	1.55794	0.99
								TGFB1_27949	0.392076	0.99
								THEMIS2_27957	1.24825	0.99
								TMEM108_27965	n/a	0.99
								TMEM189_27973	0.062771	0.99
								TMEM67_27981	-0.03766	0.99
								TMPRSS5_27989	-1.1568	0.99
								TOX3_27997	n/a	0.99
								TRIM13_28005	-1.76343	0.99
								TRPC4_28013	n/a	0.99
								TTC39A_28021	n/a	0.99
								TWIST2_28029	n/a	0.99
								UGT2A2_28037	n/a	0.99
								USP33_28045	0.289448	0.99
								VEGFA_28053	-0.84931	0.99
								VPS45_28061	0.27509	0.99
								WDR20_28069	n/a	0.99
[truncated: 19,115 more rows]

## Sheet: Fig. 6
Figure 6a						Figure 6d								Figure 6f									Figure 6g
							CD11b-positive cells (%)								Fold enrichment over vehicle									Fold enrichment over vehicle
							WT			S700C				Kinase	Vehicle			WEL028 (1 µM)			q-value		Kinase	WT			FESS700C
						Non-diff.	1.26081	1.33207	1.33796	2.00898	1.09235	0.935177		MAPK1	1	1	1	101.649	113.458	99.1272	7.467e-05		MAPK1	95.4964	98.9035	99.2992	101.649	113.458	99.1272
						Vehicle	87.7375	85.0443	86.9824	90.6952	91.8828	90.5971		MAP2K2	1	1	1	68.9039	88.929	69.4552	0.0004385		MAP2K2	80.3522	87.7266	86.7656	68.9039	88.929	69.4552
						WEL028 (100 nM)	79.4809	79.6795	76.9889	95.7352	92.1256	93.4793		MAPK3	1	1	1	13.6121	14.5633	12.8583	6.263e-05		MAP2K1	13.264	14.0967	13.9564	13.6121	14.5633	12.8583
						WEL028 (1 µM)	1.97224	1.54789	2.20477	18.6346	20.6132	19.0469		PKM	1.02363	1.063	0.913373	3.36655	4.1142	3.70075	0.0003551		GAK	3.33011	3.81785	4.1575	3.36655	4.1142	3.70075
														GAK	1	1	1	46.5973	48.249	48.21	2.545e-06		ADK	39.5823	41.6357	46.5527	46.5973	48.249	48.21
														MAP2K1	1	1	1	44.2314	62.881	51.9795	0.0007511		PFKL	52.2098	54.8514	51.9201	44.2314	62.881	51.9795
						Figure 6e								ADK	1	1	1	19.749	22.3473	18.4413	0.0001441		FES	22.028	25.2257	24.928	19.749	22.3473	18.4413
														PGK1	0.897378	1.00339	1.09923	3.11141	2.91333	2.85774	8.874e-05		MAPK3	3.4335	3.69885	3.77254	3.11141	2.91333	2.85774
							Proliferation ratio							PFKL	1	1	1	14.9823	14.0687	13.4657	6.134e-05		PFKP	20.548	20.448	22.286	14.9823	14.0687	13.4657
							WT			S700C				PFKP	1	1	1	10.2273	11.752	10.4933	8.874e-05		ADPGK	12.3077	12.2613	11.9417	10.2273	11.752	10.4933
						Non-diff.	4.8125	4.275	4.505	4.8025	4.15625	4.505		NME1	1.17131	0.870521	0.958173	5.0592	4.96817	4.66708	6.263e-05		RPS6KA1	8.73639	6.8169	8.60612	5.0592	4.96817	4.66708
						Vehicle	1.85	1.60875	1.68813	1.08688	1.44875	1.295		MAPK4	1	1	1	2.20167	2.22782	1.70193	0.0038271		NME1	2.1032	2.16515	2.02611	2.20167	2.22782	1.70193
						WEL028 (100 nM)	1.995	1.87688	1.70625	1.22562	1.50313	1.21875		FES	1	1	1	17.3457	15.4117	14.72	9.94e-05		MAPKAPK5	0	0	0	17.3457	15.4117	14.72
						WEL028 (1 µM)	2.7225	2.805	3.0525	2.5075	3.08438	2.37188		ADPGK	1	1	1	8.34533	7.087	6.89	0.0002554		MAP2K3	5.46933	5.75767	4.81667	8.34533	7.087	6.89
														MAP2K3	1	1	1	3.60867	4.09067	3.68933	9.94e-05		PKM	3.38467	2.872	3.81933	3.60867	4.09067	3.68933
														MAP3K7	0.810179	1.24051	0.949313	3.40119	3.64355	2.94295	0.0007511		MAP2K5	5.50427	5.55369	5.97407	3.40119	3.64355	2.94295
Figure 6b														AAK1	1	1	1	2.88833	3.28433	2.73333	0.000374		MAP2K7	3.40767	3.82933	3.44467	2.88833	3.28433	2.73333
														MLKL	1	1	1	4.02	2.75267	2.842	0.0056951		MAP3K7	2.97567	1.82833	3.05833	4.02	2.75267	2.842
	Relative FES labeling (%)													MAPKAPK5	1	1	1	4.753	5.01933	4.43767	7.969e-05		MLKL	4.91433	5.604	4.99033	4.753	5.01933	4.43767
Vehicle	109.733	117.539	72.7278											MAP2K5	1	1	1	3.3885	3.9925	3.476	0.0002554		AAK1	3.3495	3.6735	3.6065	3.3885	3.9925	3.476
WEL028 (100 nM)	6.29718	1.81143	0.454938											RPS6KA1	1	1	1	5.63325	5.30823	5.12617	6.134e-05		PGK1	4.23194	5.12035	4.34617	5.63325	5.30823	5.12617
WEL028 (1 µM)	-1.42337	-3.17674	-0.4317											RPS6KA3	1	1	1	2.86475	3.18677	2.20922	0.0038271		RPS6KA3	2.39638	3.23615	2.89433	2.86475	3.18677	2.20922
														MAP2K7	1	1	1	3.329	3.96733	3.37133	0.0003551		MAPK4	3.385	3.93067	3.135	3.329	3.96733	3.37133

## Sheet: Fig. 7
Figure 7a							Figure 7b											Figure 7e														Figure 7g								Figure 7h							Figure 7j
								Relative FES labeling (%)										Treatment	WT					S700C
							Vehicle	94.1778	105.447	100.375								Vehicle	160.406	186.295	237.385	261.146	309.561	183.144	207.659	262.209	284.991	246.123
							WEL028	9.29083	9.40959	8.96576								WEL028	160.957	207.068	250.511	251.311	284.865	145.478	171.315	187.921	222.417	183.286
																		Vehicle / on ice	55.213	54.6009	53.6343	52.4806	37.2082	27.8359	43.5777	55.1815	47.0726	34.5652
																		Vehicle / no E. coli	3.00234	3.27975	3.13906	3.83962	5.51552	6.76009	7.86194	7.67946	7.78465	8.92999
							Figure 7c
								Fold enrichment over vehicle										Figure 7f
							Protein	Vehicle				WEL028 (100 nM)				q-value
							AVID_CHICK	1.24158	0.874623	0.931179	0.95262	0.949824	0.857405	1.12086	1.16892	0.99		Time (min)	WT + DMSO			S700C + DMSO			S700C + WEL028			WT + WEL028
							ENO1_YEAST	0.926987	1.08935	0.9498	1.03387	0.946453	1.06336	0.990391	0.972018	0.99			Mean	SD	n	Mean	SD	n	Mean	SD	n	Mean	SD	n
							H4_HUMAN	1.30225	1.01708	0.919793	0.760884	1.23035	1.15305	1.1855	1.22487	0.99		0	-33	3.22284	3	-48	7.56503	3	-48	6.20253	3	-37	4.86527	3
							ACTB_HUMAN	1.12999	0.961433	1.03729	0.871292	1.04889	0.938074	1.27076	1.07812	0.99		5	29	13.9797	3	19	3.92281	3	-46	8.89264	3	24	2.84942	3
							RL15_HUMAN	1.41275	0.977492	0.867948	0.741814	1.14292	0.949119	1.27178	1.10269	0.99		10	87	24.9364	3	82	3.76263	3	-41	5.70694	3	80	7.66289	3
							MCCA_HUMAN	1.06943	0.962886	0.86691	1.10077	0.934099	0.921483	1.01967	1.02686	0.99		15	148	40.7503	3	152	10.3182	3	-40	4.43333	3	138	14.4427	3
							H2B1B_HUMAN	1.36468	0.986947	0.932415	0.715952	1.19408	1.03133	1.36608	1.13321	0.99		20	203	54.0308	3	212	17.5133	3	-38	5.44208	3	193	17.5086	3
							H2B1C_HUMAN	1.39591	1.00301	0.919216	0.681863	1.08384	0.930836	1.23617	1.03214	0.99		25	262	66.5605	3	276	23.3219	3	-35	3.72693	3	246	26.3637	3
							H31T_HUMAN	1.3903	0.848802	0.922139	0.838761	1.18927	0.981984	1.4274	0.881747	0.99		30	321	83.5475	3	345	34.0143	3	-33	4.0527	3	301	33.4964	3
							ARK72_HUMAN	1.04982	1.0137	1.05687	0.87961	1.2083	1.02408	1.17103	1.07856	0.99		35	376	89.8687	3	408	39.9787	3	-32	4.56614	3	361	38.4101	3
							POTEE_HUMAN	1.11777	0.99345	1.0398	0.848983	0.928811	0.699934	0.880427	0.78197	0.99		40	438	112.16	3	477	47.377	3	-32	3.05213	3	414	48.1969	3
							G3P_HUMAN	1.11945	0.943173	1.09163	0.845745	1.22279	0.813541	1.42542	1.1128	0.99		45	494	124.66	3	546	53.6169	3	-30	3.58904	3	472	62.0067	3
							TRYP_PIG	1.0451	0.992464	0.7034	1.25904	0.85799	1.51603	0.810605	1.12167	0.99		50	557	146.777	3	612	72.531	3	-26	5.76581	3	524	67.2945	3
							KPYM_HUMAN	1.09654	1.00248	0.992442	0.908544	1.12278	0.99998	1.18966	1.11638	0.99		55	616	156.469	3	682	69.3454	3	-29	5.16444	3	585	74.0997	3
							GANAB_HUMAN	1.16441	1.01778	0.991082	0.82673	1.10155	1.01972	1.2392	0.972131	0.99		60	672	171.116	3	750	80.7918	3	-29	5.6873	3	641	85.8728	3
							H2A1H_HUMAN	1.35538	0.933682	1.00588	0.705061	1.19622	0.970509	1.18783	0.879538	0.99
							TBA1B_HUMAN	1.24702	1.0404	0.98096	0.731622	1.22605	1.01455	1.516	0.99012	0.99
							GAK_HUMAN	0.914117	0.921483	1.06533	1.09907	13.208	13.3021	13.6679	14.9872	0.001		Figure 7i
							ACTH_HUMAN	1.18667	0.973961	0.944567	0.894802	0.950747	0.868962	1.03805	0.832272	0.99
							EF1A1_HUMAN	1.29626	0.782443	1.22699	0.694303	1.36051	1.1176	1.0866	1.32941	0.99		Treatment	Phagocytic index
							RS9_HUMAN	1.34806	1.03372	1.0367	0.581524	1.18953	1.01143	1.25152	1.22506	0.99		Vehicle / no E. coli	8.15603	7.46807	7.81742	8.06524	7.21906
							LDHA_HUMAN	1.09832	0.884143	1.08231	0.935229	1.12075	0.97879	1.41084	1.01628	0.99		Vehicle	404.817	361.886	390.092	425.139	405.355
							TBA1C_HUMAN	1.18939	1.03628	1.0095	0.764828	1.08364	0.97654	1.45584	0.951619	0.99		WEL028 (FESS700C)	197.442	178.118	223.309	208.369	195.015
							ALG1_HUMAN	1.03377	0.883169	1.00873	1.07433	0.991798	0.853081	1.01602	1.03794	0.99		R406 (SYK)	212.415	224.559	218.427	271.225	264.489
							MK01_HUMAN	1.21331	0.882505	1.04673	0.857452	10.1103	9.6644	11.3358	11.0776	0.001		U-73122 (PLCγ2)	64.8265	82.4025	81.0921	67.7147	64.5235
							ACTN4_HUMAN	1.0815	0.937027	1.10113	0.880343	1.11304	1.09017	1.28469	1.0481	0.99		Cytochalasin D (Actin)	55.7493	57.2763	70.3881	51.4867	48.2922
							MAT2B_HUMAN	0.95708	1.07296	0.996996	0.972961	0.88506	1.15415	0.980369	0.448058	0.99
							TBB5_HUMAN	1.20084	0.91692	1.09064	0.791603	1.12924	1.06926	1.39095	1.12318	0.99
							FES_HUMAN	1	1	1	1	24.4953	24.3233	24.488	26.023	0.001
							ALDOA_HUMAN	0.754412	1.17827	0.911377	1.15594	1.04332	1.09655	1.43557	1.13579	0.99
							STT3A_HUMAN	1.45102	0.843735	0.877114	0.828132	1.00094	0.822039	0.970249	1.04936	0.99
							LBR_HUMAN	1.33297	0.9093	0.937075	0.820658	1.00047	0.878652	1.03008	1.1236	0.99
							TBB4B_HUMAN	1.22856	0.902069	0.990385	0.878986	1.19489	1.1753	1.38085	1.20491	0.99
							TPIS_HUMAN	1.02013	1.06754	0.998758	0.91357	1.17931	1.0538	1.29445	1.08747	0.99
							RL28_HUMAN	1.06112	1.05866	0.971435	0.908778	1.11	1.3023	1.15225	1.14696	0.99
							ENOA_HUMAN	0.92595	0.976298	1.08968	1.00807	1.08027	1.09737	1.35766	1.15815	0.99
							HS90A_HUMAN	1.12607	0.912355	1.0327	0.928867	1.1973	1.06598	1.4706	1.12607	0.99
							RL31_HUMAN	0.875344	1.03593	1.26344	0.825286	1.02371	1.0552	0.812004	1.10184	0.99
							NDUA9_HUMAN	1.66714	0.800863	0.856627	0.675366	0.908393	0.725679	0.951732	0.890539	0.99
							ACTN1_HUMAN	1.22483	0.978873	0.95821	0.838082	1.24473	1.09516	1.28805	1.08949	0.99
							RAC2_HUMAN	1.36058	0.847905	1.0075	0.784015	1.13503	0.992299	1.28333	1.04855	0.99
							ARPC2_HUMAN	1.23366	1.03008	0.99183	0.744432	1.21612	1.29516	1.20537	1.05062	0.99
							RL27A_HUMAN	1.33356	0.939519	0.887636	0.839285	1.02062	0.779667	1.16685	0.82843	0.99
							HS90B_HUMAN	1.18437	0.904204	1.02238	0.88905	1.15731	1.07118	1.51249	1.28153	0.99
							H12_HUMAN	0.963968	0.936477	1.00316	1.0964	1.21827	1.32231	1.07465	1.44705	0.99
							LDHB_HUMAN	1.16083	0.95159	0.990313	0.89727	1.28386	1.01361	1.53914	1.06933	0.99
							RL18A_HUMAN	1.28957	1.00839	0.968349	0.733683	1.08451	0.844939	1.65887	1.06059	0.99
							RS8_HUMAN	1.32334	0.89318	1.03505	0.74843	1.0397	0.867174	1.42769	1.02664	0.99
							RPN1_HUMAN	1.43228	0.829069	0.899609	0.839039	0.942129	0.913619	1.03608	0.918755	0.99
							CLH1_HUMAN	1.25852	0.917164	0.90085	0.923467	1.23571	0.991074	1.20346	1.18973	0.99
							RL40_HUMAN	1.25332	0.915297	0.939546	0.89184	1.07974	1.11641	1.10021	1.17302	0.99
							6PGD_HUMAN	1.15768	0.993591	0.998486	0.850247	1.19377	1.0154	1.43975	1.22439	0.99
							AL5AP_HUMAN	1.24306	0.87219	1.18352	0.701235	1.05096	1.00022	1.01153	0.864587	0.99
							RL32_HUMAN	1.06362	1.12169	0.840155	0.974537	1.11327	1.04353	0.951691	1.17658	0.99
							H1T_HUMAN	1.4048	0.879942	0.830456	0.884804	0.743396	0.861875	0.855963	0.867914	0.99
							TMM33_HUMAN	1.14412	1.1866	0.895218	0.77406	1.04062	0.795663	1.07325	1.07276	0.99
							ROA2_HUMAN	1.20239	0.919474	0.983406	0.894731	1.08242	1.00791	1.23539	0.970058	0.99
							RL18_HUMAN	0.856116	1.13047	0.831832	1.18158	0.833168	1.18397	1.08025	0.960579	0.99
							G6PI_HUMAN	1.16114	0.966489	1.00907	0.863304	1.14922	0.85804	1.2973	1.03495	0.99
							MBOA7_HUMAN	1.45259	0.793198	0.877571	0.876644	1.0109	0.985271	0.96191	1.03402	0.99
							ARC1B_HUMAN	1.05615	1.02682	0.976053	0.940981	1.16603	0.942432	1.38037	1.09507	0.99
							RL13A_HUMAN	1.38279	0.921682	0.989461	0.706062	1.12818	1.04648	1.14755	1.25505	0.99
							SAHH_HUMAN	1.17164	0.961899	0.990026	0.876432	1.11803	1.03177	1.42903	1.01931	0.99
							NCF1_HUMAN	1.16961	0.935992	0.98391	0.910489	1.10004	1.00163	1.42424	1.11078	0.99
							NADE_HUMAN	1.23739	1.00165	1.02178	0.739178	1.02944	0.920731	1.04715	1.06557	0.99
							PLSL_HUMAN	1.02863	0.96994	1.08866	0.912774	1.22121	1.11417	1.34348	1.24608	0.99
							RL6_HUMAN	1.17619	1.031	1.02564	0.767162	1.08368	1.10158	1.64321	1.17991	0.99
							PERM_HUMAN	1.17248	0.961422	0.964532	0.90157	1.08532	0.958348	1.36924	0.937301	0.99
							RAN_HUMAN	1.19331	0.986743	0.90239	0.917561	1.0607	0.955137	1.31369	0.941581	0.99
							ACTN2_HUMAN	1.18769	1.06595	0.990985	0.755369	1.00975	0.936664	1.01714	0.93188	0.99
							KISHA_HUMAN	1.49186	0.922777	0.921386	0.663977	0.881035	0.869347	1.41199	0.768332	0.99
							AATM_HUMAN	1.04148	1.00323	1.16159	0.793698	1.1652	1.06148	1.50327	1.13119	0.99
							TSPO_HUMAN	1.84956	0.707615	0.819827	0.622999	1.17885	1.05859	1.41567	1.09977	0.99
							ADT2_HUMAN	1.72822	0.784727	0.849552	0.637506	0.943311	0.76535	1.14091	0.999637	0.99
							COR1A_HUMAN	1.15047	0.961188	0.966033	0.922308	1.19873	0.930293	1.45488	1.06713	0.99
							EF2_HUMAN	1.02866	0.952802	1.03012	0.988418	1.09842	0.969734	1.14966	1.0998	0.99
							MPCP_HUMAN	1.57775	0.775931	0.862069	0.784246	0.89254	0.953135	1.02767	0.863562	0.99
							RL7_HUMAN	1.31274	1.00216	0.866867	0.818233	0.969205	1.15707	1.3887	1.27687	0.99
							PPIA_HUMAN	1.00261	0.973095	0.955975	1.06832	1.00748	0.884832	1.28157	1.18017	0.99
							MYH9_HUMAN	1.02439	0.924152	0.978456	1.073	1.01231	1.19711	1.07042	1.06287	0.99
							SYTC_HUMAN	1.1013	0.944839	1.00579	0.948063	1.12236	1.09773	1.42008	1.08332	0.99
							PROF1_HUMAN	1.01678	1.14828	0.824053	1.01089	0.961266	0.901819	0.957406	0.972917	0.99
							DHX9_HUMAN	1.11842	0.866714	1.08873	0.926135	1.02439	1.06676	1.19666	1.04945	0.99
							MDHC_HUMAN	1.01887	0.886169	1.13499	0.959968	1.06303	1.06348	1.36081	1.09378	0.99
							ROA1_HUMAN	1.19934	1.04427	1.02304	0.733359	1.25057	1.03739	1.20218	0.902422	0.99
							TKT_HUMAN	1.07432	1.08259	0.938607	0.90448	1.19661	0.96045	1.25882	0.999579	0.99
							ARPC4_HUMAN	0.993894	0.777427	0.978	1.25068	1.10535	0.996721	1.22976	1.09374	0.99
							WDR1_HUMAN	1.0479	0.953281	0.993193	1.00562	1.11767	0.913176	1.04541	1.01433	0.99
							LDHC_HUMAN	1.14162	0.950062	1.05873	0.849585	0.984074	1.16644	1.13373	0.855033	0.99
							COPA_HUMAN	1.12193	0.956458	1.02338	0.898229	1.0509	1.04757	1.11795	1.03803	0.99
							MDHM_HUMAN	1.0017	1.06189	0.986205	0.950201	1.03207	1.07434	1.32832	1.10298	0.99
							RS4X_HUMAN	1.23879	0.970852	0.971331	0.819029	1.28864	0.950601	1.46958	1.10194	0.99
							1433G_HUMAN	1.1252	0.918211	1.14885	0.807743	1.27916	1.08604	1.21941	1.25782	0.99
							RL34_HUMAN	0.489295	1.61579	0.724466	1.17045	0.670867	1.03987	0.702063	0.782755	0.99
							RL3_HUMAN	1.35345	0.929847	1.00487	0.711831	1.0424	0.936296	1.47022	0.97615	0.99
							NCKPL_HUMAN	1.13123	0.960129	1.00605	0.902593	1.16891	1.12906	0.992894	1.05633	0.99
							HSP7C_HUMAN	1.0804	0.999539	0.933313	0.986744	1.07508	1.15154	1.25943	1.17335	0.99
							COF1_HUMAN	0.987892	0.998446	1.07326	0.940397	1.1733	1.03093	0.929373	1.21481	0.99
							TTL12_HUMAN	1.10963	1.00143	0.949206	0.939735	1.20566	1.11005	1.22	1.03217	0.99
							TALDO_HUMAN	1.04623	1.03708	0.978628	0.938068	1.21188	1.17938	1.40089	1.24889	0.99
							C560_HUMAN	2.02078	0.684768	0.766793	0.52766	0.988271	1.14826	0.77929	1.14082	0.99
							SQOR_HUMAN	1.08943	0.860521	0.898196	1.15185	0.917704	1.69643	1.29203	0.99368	0.99
							MOES_HUMAN	1.17029	0.875067	1.03331	0.921327	1.22027	1.14131	1.41242	0.979453	0.99
							TECR_HUMAN	1.64997	0.90507	0.720072	0.724889	0.875101	0.854073	0.817666	0.921698	0.99
							ARP2_HUMAN	0.93168	1.32561	0.752047	0.990664	1.09255	1.08086	1.36257	1.05424	0.99
							CATA_HUMAN	1.24109	0.865032	1.08079	0.81309	1.20265	0.922206	1.24318	1.22292	0.99
							HNRH1_HUMAN	1.29672	0.882638	0.884497	0.936146	1.00234	0.954575	1.17564	0.859037	0.99
							AMPB_HUMAN	1.10434	1.02304	1.00682	0.865798	1.23856	0.964829	1.25568	1.0202	0.99
							DHX15_HUMAN	1.30249	0.890573	0.909128	0.897805	1.17945	0.955323	1.27244	1.01176	0.99
							RL7A_HUMAN	1.06943	1.06263	1.02384	0.844104	0.97435	1.1326	1.48228	1.13768	0.99
							PGK1_HUMAN	1.06349	0.978488	1.05832	0.899699	1.13747	0.844951	1.39688	0.916664	0.99
							PYR1_HUMAN	1.16403	1.05291	0.907877	0.875184	1.12044	0.939128	0.95932	0.988595	0.99
							ACLY_HUMAN	1.10255	0.980268	1.04905	0.868126	1.11728	0.962083	1.12618	0.991402	0.99
							CYFP1_HUMAN	1.16819	0.895349	1.04661	0.889855	1.11864	0.956192	1.18897	1.02423	0.99
							PDIA3_HUMAN	1.04996	1.18341	0.981445	0.78518	0.975983	1.18615	1.25679	0.903946	0.99
							SYEP_HUMAN	1.14396	0.934515	0.962661	0.95886	1.18805	0.993548	1.13274	1.10606	0.99
							DLDH_HUMAN	0.945383	0.990219	1.00853	1.05586	1.05479	0.897469	0.976739	1.04985	0.99
							DHE3_HUMAN	0.942433	1.05851	1.03937	0.959685	1.04085	1.21739	1.29782	0.879916	0.99
							HNRPL_HUMAN	1.02031	0.948242	0.923731	1.10772	1.09001	1.06607	1.05263	0.877643	0.99
							RS3_HUMAN	1.21801	1.09051	1.07257	0.618908	1.05029	1.01191	1.26598	0.950333	0.99
							SHIP1_HUMAN	1.08027	0.969334	0.985932	0.964464	1.19054	1.1443	1.02258	1.07185	0.99
							DDX5_HUMAN	2.0677	0.707327	0.84713	0.377846	1.82437	0.77874	2.82817	1.79829	0.05
							URP2_HUMAN	1.05783	0.965173	1.04047	0.936528	1.11139	0.897058	1.0764	1.08059	0.99
							GLYM_HUMAN	1.20839	1.10546	0.711038	0.97512	1.11051	1.28707	1.22316	1.05153	0.99
							CDC42_HUMAN	1.398	0.417025	1.16608	1.0189	1.36234	1.11234	1.39003	1.79531	0.99
							EF1G_HUMAN	1.02828	1.02132	1.11384	0.836561	1.07106	0.944475	1.17626	0.919813	0.99
							GLGB_HUMAN	1.04145	0.996512	0.926762	1.03528	1.04633	1.04571	1.27879	1.08108	0.99
							HNRPU_HUMAN	1.12604	0.943676	0.924929	1.00535	0.99481	1.13398	1.28368	1.0228	0.99
							MED23_HUMAN	1.19755	1.06357	0.736842	1.00203	1.09229	0.799426	1.03763	1.13943	0.99

## Sheet: Table 1 & Sup. Fig. 1
Supplementary Figure 1a
	Emission ratio
log[ATP] (M)	WT			I567C			V575C			L638C			T646C			S700C
	Mean	SD	n	Mean	SD	n	Mean	SD	n	Mean	SD	n	Mean	SD	n	Mean	SD	n
-4	1.88082	0.091642	3	1.73542	0.0586192	3	1.15627	0.025944	3	1.80111	0.0288631	3	1.96911	0.0416735	3	1.52168	0.0521533	3
-4.52288	1.7594	0.0295424	3	1.46699	0.0486453	3	1.07291	0.0713466	3	1.53651	0.0207782	3	1.9374	0.0511774	3	1.4855	0.0640573	3
-5	1.64259	0.0506187	3	0.920097	0.0328595	3	0.708893	0.0323824	3	0.971932	0.0393613	3	1.71944	0.032038	3	1.3593	0.0549182	3
-5.52288	1.20179	0.0320738	3	0.369398	0.0447832	3	0.321796	0.0834951	3	0.337289	0.0226065	3	1.34861	0.0264594	3	1.1583	0.092858	3
-6	0.563353	0.0661857	3	0.0980765	0.0213451	3	0.112796	0.0211987	3	0.0807337	0.0145323	3	0.601256	0.05458	3	0.865181	0.0405441	3
-6.52288	0.159179	0.0163248	3	0.0311933	0.012961	3	0.0331757	0.00779085	3	0.019707	0.00405597	3	0.243438	0.033317	3	0.403662	0.0111633	3
-7	0.0450203	0.0266893	3	0.00859602	0.00450562	3	0.00874296	0.00102038	3	0.00581086	0.000415629	3	0.0485186	0.0201981	3	0.156863	0.00221737	3
-7.52288	0.00562908	0.00433853	3	0.00209001	0.000641189	3	0.00159022	0.000487732	3	0.000809805	0.000189617	3	0.0115366	0.00368204	3	0.0320991	0.00288697	3
-8	-0.00139255	0.0045597	3	-0.000860577	0.00064379	3	-0.000227512	0.00125587	3	-0.000172448	0.000642395	3	-0.00395048	0.00145857	3	-0.00695209	0.000896211	3
-15	-0.00423653	0.00088305	3	-0.00122943	0.000761807	3	-0.0013627	0.00102229	3	-0.000637357	0.000664286	3	-0.00758616	0.00251654	3	-0.025147	0.00202433	3
Supplementary Figure 1b
	Residual activity (%)
log[inhibitor] (M)	WT			S700C
	Mean	SD	n	Mean	SD	n
-6	0.370367	0.0277239	3	-0.64576	0.131353	3
-6.52288	-0.108602	0.0583559	3	-0.394433	0.237855	3
-7	0.708777	0.299151	3	0.180388	0.163716	3
-7.52288	5.92534	0.336116	3	1.94877	0.600723	3
-8	45.7566	11.5559	3	6.82915	1.92162	3
-8.52288	85.1803	9.91701	3	20.6957	0.579233	3
-9	92.0582	7.50089	3	51.9729	3.17448	3
-9.52288	101.927	8.67702	3	80.9388	3.39192	3
-10	105.105	11.1675	3	92.3233	1.88211	3
-10.5229	105.92	18.184	3
-11	96.4291	2.88299	3	99.0101	2.02657	3
-15	100	3.70625	3	100	8.41985	3
Supplementary Figure 1c
	Residual activity (%)
log[inhibitor] (M)	WT			S700C
	Mean	SD	n	Mean	SD	n
-5	3.13466	1.36354	3	0.223276	0.848875	3
-5.52288	1.27416	0.289729	3	0.255568	0.19074	3
-6	0.967323	1.05059	3	-0.0693303	0.650579	3
-6.52288	3.91192	3.46572	3	4.85122	1.12155	3
-7	25.313	15.952	3	14.3041	2.16772	3
-7.52288	69.4661	6.15737	3	33.9502	4.78932	3
-8	80.7219	6.04666	3	66.7428	2.60185	3
-8.52288	93.5112	4.95262	3	88.3714	6.8601	3
-9	92.1668	7.57975	3	94.1217	3.37562	3
-9.52288	93.0906	4.06237	3	96.7458	3.15056	3
-10	84.5762	8.35436	3	89.1056	5.936	3
-10.5229	85.1733	16.1617	3	99.8276	3.11645	3
-11	101.85	6.97279	3	106.567	8.07571	3
-15	100	22.1725	3	100	12.157	3
Supplementary Figure 1d
	Residual activity (%)
log[inhibitor] (M)	WT			S700C
	Mean	SD	n	Mean	SD	n
-5	32.3982	4.7012	3	-0.249683	0.110033	3
-5.52288	40.0335	4.07471	3	-0.509691	0.0739186	3
-6	62.9411	22.6028	3	-0.820525	0.312485	3
-6.52288	63.4299	33.1029	3	-0.405907	0.209136	3
-7	90.1255	11.2222	3	-0.705055	0.225037	3
-7.52288	87.1043	10.204	3	-0.136767	0.432475	3
-8	96.4271	8.32681	3	11.6016	3.95816	3
-8.52288	92.3122	11.3153	3	70.8547	10.4769	3
-9	101.396	11.0956	3	85.0509	1.3618	3
-9.52288	120.198	60.5009	3	98.0879	7.39422	3
-10				85.4934	1.81043	3
-10.5229	97.4644	19.2686	3	94.4068	3.57149	3
-11	93.0274	10.2589	3	106.971	8.22775	3
-15	100	21.2972	3	100	10.4759	3
Supplementary Figure 1e
	Residual activity (%)
log[inhibitor] (M)	WT			S700C
	Mean	SD	n	Mean	SD	n
-5	4.60165	0.675433	3	5.65651	0.642966	3
-5.52288	7.94196	1.00631	3	10.8053	3.18178	3
-6	20.2502	3.72432	3	28.2387	5.25436	3
-6.52288	52.3925	7.47375	3	69.3014	13.5456	3
-7	77.2757	3.14614	3	75.3706	5.54674	3
-7.52288	90.9565	2.01267	3	96.1185	3.21031	3
-8	93.9799	2.67366	3	98.0581	7.7405	3
-8.52288	103.383	9.16085	3	106.349	4.10067	3
-9	97.8768	10.7508	3	109.01	2.94783	3
-9.52288	97.6076	9.16211	3	116.606	7.37567	3
-10	100	5.12385	3	111.768	1.3566	3
-10.5229	116.125	17.8604	3	102.117	11.6197	3
-11				99.3612	2.09255	3
-15	116.907	10.7548	3	100	12.158	3
Supplementary Figure 1f
	Residual activity (%)
log[inhibitor] (M)	S700C
	Mean	SD	n
-5	51.0323	1.39331	3
-5.52288	52.0081	7.37591	3
-6	80.9285	4.64569	3
-6.52288	101.29	2.6768	3
-7	99.7119	1.34	3
-7.52288	103.019	3.31703	3
-8	101.749	3.6277	3
-15	100	7.16511	3

## Sheet: Sup. Fig. 2
Supplementary figure 2
	Relative phosphorylation (% of highest signal)
Peptide	FES - WT	FES - S700C	ABL1	CSK	FGR	LYN	SYK
41_654_666	3.34825	5.1419	1.18776	3.76171	3.0854	1.60796	3.53184
ACHD_383_395	0.533347	1.37011	0.0502414	0.077457	0.0826446	-0.313478	0.547499
AMPE_5_17	-0.100397	-0.482158	-0.436303	-0.745005	-1.5427	0.114478	-1.7753
ANXA1_14_26	4.89475	8.26728	0.00567346	6.76921	7.93388	1.29914	24.793
ANXA2_17_29	0.0933173	0.275413	-1.14309	-0.680501	0.77135	-0.347643	-1.76052
ART_004_EAIYAAPFAKKKXC	5.03366	8.29	100	17.0315	8.34711	2.55374	3.24169
B3AT_39_51	0.231823	0.68944	-0.0149888	0.210666	-0.798898	-0.0241141	5.84569
C1R_199_211	-0.0361665	-0.117862	-0.346729	7.70631	0.495868	0.177427	8.75694
CALM_93_105	-0.492963	-0.73054	-0.380094	0.0506308	-0.495868	-0.168328	0.91661
CALM_95_107	-0.0749912	0.12169	1.26519	0.319764	0.247934	-0.164986	1.92831
CBL_693_705	0.628556	1.67142	0.332608	3.42271	4.98623	0.32909	28.6813
CD3Z_116_128	2.68031	4.95571	-0.263368	-0.786705	-1.04683	0.0940177	0.709026
CD3Z_146_158	1.17417	2.50932	-0.650861	-1.01489	-2.69972	-0.445902	-0.0229854
CD79A_181_193	100	100	5.81877	76.8107	100	100	72.5175
CDK2_8_20	5.9891	9.29525	0.0730358	1.18043	10.5234	3.24294	0.68496
CDK7_157_169	1.14261	2.22695	-0.550431	-0.608541	0.798898	-0.324561	-0.882086
CRK_214_226	0.14349	0.470405	5.87778	-0.412754	-0.633609	-0.0352667	-0.574501
CTNB1_79_91	2.14057	4.43851	5.76537	-0.372746	0.881543	0.338736	0.447489
DDR1_506_518	-0.390879	-0.86499	-1.43375	-1.66174	-6.19835	-1.03118	-3.94835
DYR1A_212_224	0.759369	1.40124	-0.441223	0.00641677	-1.73554	-0.307695	-1.2309
DYR1A_312_324	3.58192	4.70231	-0.325431	-0.348798	-13.8567	-0.355783	-1.89603
EFS_246_258	26.8383	29.9703	51.1368	9.42829	29.0634	19.9949	10.9621
EFS_246_258_Y253F	-0.63446	-1.35316	-0.497046	-0.608411	-4.82094	-0.263785	-1.17971
EGFR_1062_1074	-0.0779305	0.211177	-0.594637	-0.452948	-2.03857	0.121139	-0.454304
EGFR_1103_1115	2.33252	4.73558	-0.15403	-0.335082	-0.46832	-0.13208	-0.102342
EGFR_1118_1130	0.085905	0.352913	-0.160216	-0.608056	-2.31405	-0.392855	0.89335
EGFR_1165_1177	11.0277	16.5516	-0.158727	7.21076	4.73829	0.328443	21.5752
EGFR_1190_1202	0.365652	0.921066	0.0347592	0.948467	-0.606061	-0.115723	5.1389
EGFR_862_874	0.0670167	0.407109	-0.705304	0.0738537	-1.92837	0.0240614	0.647795
EGFR_908_920	0.329818	0.874224	-0.594068	-0.662647	-2.47934	-0.281809	-2.66412
ENOG_37_49	87.754	96.1915	5.80133	3.64716	12.2865	22.7329	22.2412
EPHA1_774_786	21.2368	25.9382	-0.476216	6.20511	25.2342	2.35287	31.093
EPHA2_581_593	-0.0403838	0.144389	-0.273476	-0.56899	-3.16804	-0.185634	-1.03901
EPHA2_765_777	9.3034	13.7047	0.088751	7.98936	19.6143	3.04368	29.3394
EPHA4_589_601	1.06894	2.13387	-0.0668997	0.139382	-1.12948	-0.0697912	0.264169
EPHA4_921_933	-0.348297	-0.67715	-0.327254	-0.534646	-1.70799	-0.125992	-0.406817
EPHA7_607_619	10.2634	14.8633	0.587458	10.0788	9.91736	1.94587	22.6258
EPHB1_771_783	5.24821	8.91344	-0.106318	12.1246	7.98898	2.785	16.88
EPHB1_921_933	0.400413	0.764186	-0.238753	-0.827041	-1.92837	-0.367746	-0.935433
EPHB4_583_595	0.756251	1.42297	-0.457716	-0.456813	-2.09366	-0.281979	-1.33026
EPOR_361_373	3.27661	5.74233	0.0544319	1.98898	2.01102	1.16279	12.6677
EPOR_419_431	3.12441	6.17849	-0.0547994	1.72364	9.03581	0.41882	12.2238
ERBB2_1241_1253	7.09605	10.9409	0.203815	6.21781	-0.358127	0.993647	16.4941
ERBB2_870_882	1.44653	3.11115	-0.335731	11.4442	7.52066	0.346082	18.8116
ERBB4_1181_1193	0.666844	1.69664	-0.244509	-0.285286	-0.77135	-0.0820391	3.11071
ERBB4_1277_1289	2.34316	4.75105	-0.352457	19.8724	3.27824	0.544227	11.5993
FABPH_13_25	-0.147426	-0.0936177	-0.415292	-0.954648	-2.12121	-0.10163	2.22665
FAK1_569_581	0.708633	1.62236	0.488514	0.24882	5.3719	0.189965	5.74765
FAK2_572_584	4.78763	8.29918	2.74124	12.1898	13.8017	1.2761	35.4882
FER_707_719	8.23146	12.1174	4.66877	0.468239	14.022	1.30659	4.52938
FES_706_718	8.78561	12.7445	7.38005	1.6044	12.6722	2.92121	3.07243
FGFR1_761_773	2.96179	5.47976	-0.188877	5.9581	-1.95592	0.028479	13.3309
FGFR2_762_774	7.18963	11.2826	0.281163	13.5186	5.34435	1.32369	23.2887
FGFR3_641_653	-0.214187	-0.301538	-0.361195	-0.380146	-1.29477	-0.0639682	0.936883
FGFR3_753_765	5.48486	9.03117	0.372339	11.7366	6.55647	0.684166	21.9478
FRK_380_392	16.5827	20.2747	2.57833	3.58115	18.4848	8.17243	26.5339
INSR_1348_1360	0.537616	1.1404	-0.269838	-0.430139	-1.79063	-0.20018	-0.190737
INSR_992_1004	0.561769	1.36837	-0.095546	4.08615	-1.15702	-0.0653571	6.2505
JAK2_563_577	0.794871	1.98635	0.0823284	-0.0212379	3.80165	0.611397	8.28266
K2C6B_53_65	4.51837	7.11159	0.0997663	-0.279541	8.09917	-0.194474	-0.273802
K2C8_425_437	1.2439	2.45501	-0.40344	-0.557489	3.49862	0.0371359	-0.76445
KSYK_518_530	2.10622	4.12022	0.135006	0.722458	3.47107	0.0545458	4.46842
LAT_194_206	5.9668	10.3857	-0.964788	2.00603	1.5427	0.116569	32.0195
LAT_249_261	18.411	25.829	0.00601491	7.58487	3.1405	1.88398	49.5832
LCK_387_399	0.728084	1.64224	-0.104059	0.0979895	11.7355	1.19257	15.3097
MBP_198_210	0.572837	1.15729	0.186502	-0.557702	-0.358127	-0.224666	-1.45507
MBP_259_271	-0.151848	-0.257583	-0.0479368	-0.0621802	0.633609	-0.1522	0.912826
MBP_263_275	-0.250303	-0.512849	-0.130069	-0.492906	-0.909091	-0.172181	-0.355278
MET_1227_1239	3.55441	6.11524	2.54207	3.87958	10.7713	0.55054	18.4762
MK01_180_192	0.242891	0.518524	0.3933	-0.0870267	0.909091	-0.166511	0.34704
MK01_198_210	-0.590779	-1.05243	-0.493627	-0.790432	-3.7741	-0.183621	-1.21311
MK07_212_224	-0.0316425	-0.0277697	0.615074	5.39163	1.90083	0.256822	4.34898
MK10_216_228	2.56294	4.81033	-0.0269212	-0.571171	4.60055	-0.203533	-0.692337
MK12_178_190	0.475455	0.783931	0.32552	0.037638	-0.936639	0.134358	0.601496
MK14_173_185	0.103694	0.411978	-0.110436	0.511695	-1.62534	-0.149778	4.57809
NCF1_313_325	1.0271	1.34601	-0.0548992	-0.511747	4.02204	-0.221144	0.37921
NPT2A_501_513	0.552824	0.557341	-0.202614	-0.417413	-2.14876	-0.318385	-0.845747
NTRK1_489_501	0.35594	0.822647	-0.303511	2.47975	-1.10193	0.254535	7.79709
NTRK2_509_521	-0.566447	-1.0218	-0.0216864	-0.42169	-0.991736	0.112884	0.0820672
NTRK2_696_708	4.21889	6.89871	0.529025	2.52659	16.2534	0.275965	13.6388
ODBA_340_352_D340K	-0.457462	-0.721407	5.20417	10.4358	-0.358127	0.112113	1.54068
ODPAT_291_303	-0.252936	-0.483904	-0.399994	-0.549312	-2.06612	-0.139075	-1.06499
P85A_600_612	20.117	25.0578	-0.538769	13.805	25.3168	1.73955	10.8626
PAXI_111_123	5.96201	8.76641	9.46061	36.6061	24.1873	6.60809	19.7916
PAXI_24_36	3.6276	5.80914	2.22789	10.6325	32.011	2.67073	20.6934
PDPK1_2_14	17.8163	21.492	7.78539	-0.425524	3.63636	2.66894	0.0574843
PDPK1_369_381	12.2383	16.4003	-0.0408109	1.46446	12.0386	1.34624	5.64402
PECA1_706_718	5.94669	8.24305	10.6133	11.0145	11.0468	3.05204	1.83391
PERI_458_470	-0.51221	-0.958204	-0.388408	-0.632402	-1.15702	-0.0930906	-1.28177
PGFRB_1002_1014	9.91507	13.7456	0.423543	0.119997	-2.06612	0.290696	0.533287
PGFRB_1014_1028	4.22785	7.48121	-1.06392	11.2478	16.9146	0.669803	45.4256
PGFRB_572_584	21.0354	23.9301	6.30346	40.0443	12.3416	2.18553	32.6373
PGFRB_709_721	10.6194	15.7703	4.47087	-0.213154	5.01377	0.442507	1.77582
PGFRB_768_780	2.34732	4.62456	-0.113271	0.0753761	6.58402	0.102917	3.77127
PGFRB_771_783	3.39978	5.57545	-0.410724	-0.547618	4.29752	-0.0302177	1.33593
PLCG1_1246_1258	-0.152666	-0.0513756	-0.594112	-0.536298	-2.47934	0.0191483	0.147282
PLCG1_764_776	24.571	30.6442	1.25925	100	60.2204	10.3306	50.5499
PLCG1_777_789	0.628479	1.46363	-0.252732	-0.552419	-1.95592	-0.252438	-0.496555
PP2AB_297_309	0.471647	1.13177	-0.21948	0.0598834	1.4876	-0.173512	1.41423
PRGR_545_557	0.340349	1.41793	-0.632693	-0.642032	-2.01102	-0.126796	-1.15703
PRGR_786_798	2.04421	3.8786	-0.354069	0.199516	0.909091	0.0510781	-1.08709
PRRX2_202_214	4.92289	7.61332	0.563557	0.0625577	13.6915	0.184501	1.30303
PTN11_539_551	1.09555	1.78337	-0.122983	-0.495082	1.23967	-0.132084	-0.140693
RAF1_332_344	2.27517	4.56131	0.424666	5.48516	7.21763	0.265446	7.96192
RASA1_453_465	5.35773	8.38624	1.63648	-0.688326	3.11295	1.166	-0.155243
RB_804_816	0.466177	1.02509	-0.220946	-0.683354	4.84848	-0.416082	-0.340588
RBL2_99_111	2.53943	5.15928	-0.627234	-1.13226	-2.09366	-0.13791	0.0586126
RET_1022_1034	24.0387	26.7948	4.8683	61.4329	29.9449	4.30057	23.5807
RET_680_692	-0.153407	-0.0302545	-0.38049	-0.873663	-1.98347	-0.0574536	-1.51776
RON_1346_1358	4.46762	6.6089	-0.0609405	0.0641582	-0.633609	1.10983	0.687583
STA5A_687_699	-0.460069	-0.923081	-0.439045	-1.31777	-3.63636	-0.383658	-1.89346
STAT1_694_706	-0.476784	-0.862337	-0.625446	-1.36317	-3.33333	-0.0104791	-1.88643
STAT3_698_710	0.15057	0.294822	-0.5923	-0.65259	-0.358127	-0.207229	-1.38387
STAT4_686_698	-0.247236	-0.317487	-0.679003	-0.921297	-4.07713	-0.165069	-1.15798
STAT4_714_726	0.286367	1.03893	-0.534554	-0.621658	-1.18457	-0.0696746	-1.34543
STAT6_634_646	-0.354585	-0.600422	-0.57491	-1.14635	-4.71074	-0.29838	-2.21968
TEC_512_524	2.16968	4.79924	0.014465	0.0980725	9.28375	0.147305	10.0712
TNNT1_2_14	1.11498	2.08319	-1.8303	-1.63177	0.633609	-0.182685	32.9524
TYRO3_679_691	2.53367	4.57336	0.653675	-0.0269461	5.86777	-0.0592469	1.5953
VGFR1_1040_1052	0.809874	1.76853	-0.00334516	1.08001	0.247934	0.221266	-0.120949
VGFR1_1046_1058_Y1048F	-0.452145	-0.868146	-0.448549	-0.868136	-2.72727	-0.0478489	1.14796
VGFR1_1049_1061	-0.332885	-0.686216	-0.360442	-0.81249	-2.36915	-0.273519	-0.166563
VGFR1_1162_1174	2.29983	4.38293	-0.425877	-0.737473	-3.44353	-0.153492	1.8477
VGFR1_1206_1218	-0.0197574	0.23992	0.0233273	-0.45883	-0.991736	-0.10289	-0.353771
VGFR1_1235_1247	-0.110161	-0.0740077	-0.542986	-0.501447	0.881543	-0.0433164	17.577
VGFR1_1320_1332_C1320K/C1321K	1.99514	4.46083	-0.0535276	-0.846636	-2.83747	-0.279636	4.28872
VGFR2_1046_1058	1.09772	2.10938	-0.109695	2.2103	1.23967	0.242856	0.598022
VGFR2_1168_1180	6.13384	9.48184	0.0139629	0.543955	-1.79063	0.14724	2.73904
VGFR2_1207_1219_C1208S	0.505973	1.2682	-0.741905	-1.39511	-0.606061	-0.212511	-1.44487
VGFR2_944_956	0.741401	1.36441	-0.377656	-0.832937	-0.964187	-0.364096	0.920808
VGFR2_989_1001	9.9842	14.206	2.33659	30.4666	21.4876	2.77156	15.2689
VGFR3_1061_1073	-0.0595278	0.0995947	2.91401	0.341168	0.46832	0.0482575	2.42244
VINC_815_827	0.223491	0.61016	1.12199	-0.442159	-2.64463	-0.30354	-0.979797
ZAP70_485_497	3.51504	7.15142	-0.0740579	0.276755	7.7686	1.00732	10.4397
ZBT16_621_633	0.657336	1.0757	-0.119253	-0.467953	3.7741	-0.191866	-0.984868

## Sheet: Sup. Fig. 5 & Sup. Table 3
Supplementary Figure 5 & Supplementary Table 3
Kinase	log[inhibitor] (M)	Inhibition (%)		Technology	ATP	Z'
AURKA (Aurora A)	-5	100	101	ZLYTE	Km app	0.71
AURKA (Aurora A)	-5.47756	90	86	ZLYTE	Km app	0.71
AURKA (Aurora A)	-5.95468	69	66	ZLYTE	Km app	0.71
AURKA (Aurora A)	-6.4318	46	48	ZLYTE	Km app	0.71
AURKA (Aurora A)	-6.91009	28	32	ZLYTE	Km app	0.71
AURKA (Aurora A)	-7.3851	16	12	ZLYTE	Km app	0.71
AURKA (Aurora A)	-7.86328	8	5	ZLYTE	Km app	0.71
AURKA (Aurora A)	-8.34008	3	3	ZLYTE	Km app	0.71
AURKA (Aurora A)	-8.81816	1	3	ZLYTE	Km app	0.71
AURKA (Aurora A)	-9.30539	-4	2	ZLYTE	Km app	0.71
BRAF	-5	98	96	ZLYTE	100	0.83
BRAF	-5.47756	100	97	ZLYTE	100	0.83
BRAF	-5.95468	96	97	ZLYTE	100	0.83
BRAF	-6.4318	65	81	ZLYTE	100	0.83
BRAF	-6.91009	53	62	ZLYTE	100	0.83
BRAF	-7.3851	28	27	ZLYTE	100	0.83
BRAF	-7.86328	15	12	ZLYTE	100	0.83
BRAF	-8.34008	11	4	ZLYTE	100	0.83
BRAF	-8.81816	3	2	ZLYTE	100	0.83
BRAF	-9.30539	1	-3	ZLYTE	100	0.83
FLT4 (VEGFR3)	-5	103	102	ZLYTE	Km app	0.68
FLT4 (VEGFR3)	-5.47756	100	105	ZLYTE	Km app	0.68
FLT4 (VEGFR3)	-5.95468	95	92	ZLYTE	Km app	0.68
FLT4 (VEGFR3)	-6.4318	70	55	ZLYTE	Km app	0.68
FLT4 (VEGFR3)	-6.91009	38	57	ZLYTE	Km app	0.68
FLT4 (VEGFR3)	-7.3851	9	9	ZLYTE	Km app	0.68
FLT4 (VEGFR3)	-7.86328	4	5	ZLYTE	Km app	0.68
FLT4 (VEGFR3)	-8.34008	4	-1	ZLYTE	Km app	0.68
FLT4 (VEGFR3)	-8.81816	2	1	ZLYTE	Km app	0.68
FLT4 (VEGFR3)	-9.30539	3	9	ZLYTE	Km app	0.68
KDR (VEGFR2)	-5	101	104	ZLYTE	Km app	0.59
KDR (VEGFR2)	-5.47756	99	101	ZLYTE	Km app	0.59
KDR (VEGFR2)	-5.95468	70	83	ZLYTE	Km app	0.59
KDR (VEGFR2)	-6.4318	37	44	ZLYTE	Km app	0.59
KDR (VEGFR2)	-6.91009	26	25	ZLYTE	Km app	0.59
KDR (VEGFR2)	-7.3851	16	19	ZLYTE	Km app	0.59
KDR (VEGFR2)	-7.86328	9	19	ZLYTE	Km app	0.59
KDR (VEGFR2)	-8.34008	2	11	ZLYTE	Km app	0.59
KDR (VEGFR2)	-8.81816	17	11	ZLYTE	Km app	0.59
KDR (VEGFR2)	-9.30539	17	10	ZLYTE	Km app	0.59
MAP2K1 (MEK1)	-5	110	111	ZLYTE	100	0.59
MAP2K1 (MEK1)	-5.47756	106	104	ZLYTE	100	0.59
MAP2K1 (MEK1)	-5.95468	106	108	ZLYTE	100	0.59
MAP2K1 (MEK1)	-6.4318	78	76	ZLYTE	100	0.59
MAP2K1 (MEK1)	-6.91009	44	47	ZLYTE	100	0.59
MAP2K1 (MEK1)	-7.3851	29	38	ZLYTE	100	0.59
MAP2K1 (MEK1)	-7.86328	40	27	ZLYTE	100	0.59
MAP2K1 (MEK1)	-8.34008	27	21	ZLYTE	100	0.59
MAP2K1 (MEK1)	-8.81816	19	16	ZLYTE	100	0.59
MAP2K1 (MEK1)	-9.30539	18	24	ZLYTE	100	0.59
MAP2K2 (MEK2)	-5	104	100	ZLYTE	100	0.8
MAP2K2 (MEK2)	-5.47756	103	100	ZLYTE	100	0.8
MAP2K2 (MEK2)	-5.95468	99	99	ZLYTE	100	0.8
MAP2K2 (MEK2)	-6.4318	68	77	ZLYTE	100	0.8
MAP2K2 (MEK2)	-6.91009	38	43	ZLYTE	100	0.8
MAP2K2 (MEK2)	-7.3851	33	33	ZLYTE	100	0.8
MAP2K2 (MEK2)	-7.86328	27	22	ZLYTE	100	0.8
MAP2K2 (MEK2)	-8.34008	20	18	ZLYTE	100	0.8
MAP2K2 (MEK2)	-8.81816	16	13	ZLYTE	100	0.8
MAP2K2 (MEK2)	-9.30539	10	10	ZLYTE	100	0.8
MAP2K6 (MKK6)	-5	92	90	ZLYTE	100	0.88
MAP2K6 (MKK6)	-5.47756	96	92	ZLYTE	100	0.88
MAP2K6 (MKK6)	-5.95468	80	81	ZLYTE	100	0.88
MAP2K6 (MKK6)	-6.4318	51	57	ZLYTE	100	0.88
MAP2K6 (MKK6)	-6.91009	29	32	ZLYTE	100	0.88
MAP2K6 (MKK6)	-7.3851	12	29	ZLYTE	100	0.88
MAP2K6 (MKK6)	-7.86328	11	7	ZLYTE	100	0.88
MAP2K6 (MKK6)	-8.34008	7	2	ZLYTE	100	0.88
MAP2K6 (MKK6)	-8.81816	4	4	ZLYTE	100	0.88
MAP2K6 (MKK6)	-9.30539	-5	10	ZLYTE	100	0.88
MAP3K8 (COT)	-5	100	100	ZLYTE	100	0.76
MAP3K8 (COT)	-5.47756	101	99	ZLYTE	100	0.76
MAP3K8 (COT)	-5.95468	95	95	ZLYTE	100	0.76
MAP3K8 (COT)	-6.4318	67	67	ZLYTE	100	0.76
MAP3K8 (COT)	-6.91009	46	41	ZLYTE	100	0.76
MAP3K8 (COT)	-7.3851	34	31	ZLYTE	100	0.76
MAP3K8 (COT)	-7.86328	24	22	ZLYTE	100	0.76
MAP3K8 (COT)	-8.34008	17	18	ZLYTE	100	0.76
MAP3K8 (COT)	-8.81816	15	15	ZLYTE	100	0.76
MAP3K8 (COT)	-9.30539	17	12	ZLYTE	100	0.76
MAPKAPK5 (PRAK)	-5	95	96	ZLYTE	Km app	0.72
MAPKAPK5 (PRAK)	-5.47756	94	94	ZLYTE	Km app	0.72
MAPKAPK5 (PRAK)	-5.95468	76	71	ZLYTE	Km app	0.72
MAPKAPK5 (PRAK)	-6.4318	36	47	ZLYTE	Km app	0.72
MAPKAPK5 (PRAK)	-6.91009	19	39	ZLYTE	Km app	0.72
MAPKAPK5 (PRAK)	-7.3851	13	14	ZLYTE	Km app	0.72
MAPKAPK5 (PRAK)	-7.86328	0	6	ZLYTE	Km app	0.72
MAPKAPK5 (PRAK)	-8.34008	4	4	ZLYTE	Km app	0.72
MAPKAPK5 (PRAK)	-8.81816	-3	4	ZLYTE	Km app	0.72
MAPKAPK5 (PRAK)	-9.30539	2	-1	ZLYTE	Km app	0.72
PDGFRA (PDGFR alpha)	-5	90	99	ZLYTE	Km app	0.81
PDGFRA (PDGFR alpha)	-5.47756	93	90	ZLYTE	Km app	0.81
PDGFRA (PDGFR alpha)	-5.95468	61	58	ZLYTE	Km app	0.81
PDGFRA (PDGFR alpha)	-6.4318	22	30	ZLYTE	Km app	0.81
PDGFRA (PDGFR alpha)	-6.91009	7	13	ZLYTE	Km app	0.81
PDGFRA (PDGFR alpha)	-7.3851	-2	4	ZLYTE	Km app	0.81
PDGFRA (PDGFR alpha)	-7.86328	-6	-2	ZLYTE	Km app	0.81
PDGFRA (PDGFR alpha)	-8.34008	-10	0	ZLYTE	Km app	0.81
PDGFRA (PDGFR alpha)	-8.81816	4	-5	ZLYTE	Km app	0.81
PDGFRA (PDGFR alpha)	-9.30539	8	-3	ZLYTE	Km app	0.81
PTK2 (FAK)	-5	90	92	ZLYTE	Km app	0.85
PTK2 (FAK)	-5.47756	88	89	ZLYTE	Km app	0.85
PTK2 (FAK)	-5.95468	78	75	ZLYTE	Km app	0.85
PTK2 (FAK)	-6.4318	46	38	ZLYTE	Km app	0.85
PTK2 (FAK)	-6.91009	26	33	ZLYTE	Km app	0.85
PTK2 (FAK)	-7.3851	7	3	ZLYTE	Km app	0.85
PTK2 (FAK)	-7.86328	4	8	ZLYTE	Km app	0.85
PTK2 (FAK)	-8.34008	-1	2	ZLYTE	Km app	0.85
PTK2 (FAK)	-8.81816	4	3	ZLYTE	Km app	0.85
PTK2 (FAK)	-9.30539	2	-2	ZLYTE	Km app	0.85
ROS1	-5	76	66	ZLYTE	Km app	0.78
ROS1	-5.47756	80	85	ZLYTE	Km app	0.78
ROS1	-5.95468	53	41	ZLYTE	Km app	0.78
ROS1	-6.4318	42	39	ZLYTE	Km app	0.78
ROS1	-6.91009	23	19	ZLYTE	Km app	0.78
ROS1	-7.3851	5	16	ZLYTE	Km app	0.78
ROS1	-7.86328	10	4	ZLYTE	Km app	0.78
ROS1	-8.34008	2	9	ZLYTE	Km app	0.78
ROS1	-8.81816	6	8	ZLYTE	Km app	0.78
ROS1	-9.30539	14	2	ZLYTE	Km app	0.78
LRRK2 FL	-5	100	100	Adapta	Km app	0.75
LRRK2 FL	-5.47756	100	100	Adapta	Km app	0.75
LRRK2 FL	-5.95468	100	100	Adapta	Km app	0.75
LRRK2 FL	-6.4318	100	100	Adapta	Km app	0.75
LRRK2 FL	-6.91009	86	84	Adapta	Km app	0.75
LRRK2 FL	-7.3851	39	43	Adapta	Km app	0.75
LRRK2 FL	-7.86328	8	31	Adapta	Km app	0.75
LRRK2 FL	-8.34008	0	-2	Adapta	Km app	0.75
LRRK2 FL	-8.81816	-2	3	Adapta	Km app	0.75
LRRK2 FL	-9.30539	-9	17	Adapta	Km app	0.75
CLK4	-5	30	36	LanthaScreen Binding	n/a	0.51
CLK4	-5.47756	55	50	LanthaScreen Binding	n/a	0.51
CLK4	-5.95468	64	60	LanthaScreen Binding	n/a	0.51
CLK4	-6.4318	39	34	LanthaScreen Binding	n/a	0.51
CLK4	-6.91009	26	22	LanthaScreen Binding	n/a	0.51
CLK4	-7.3851	5	11	LanthaScreen Binding	n/a	0.51
CLK4	-7.86328	15	15	LanthaScreen Binding	n/a	0.51
CLK4	-8.34008	8	12	LanthaScreen Binding	n/a	0.51
CLK4	-8.81816	11	7	LanthaScreen Binding	n/a	0.51
CLK4	-9.30539	22	-8	LanthaScreen Binding	n/a	0.51
MKNK2 (MNK2)	-5	83	87	LanthaScreen Binding	n/a	0.66
MKNK2 (MNK2)	-5.47756	97	91	LanthaScreen Binding	n/a	0.66
MKNK2 (MNK2)	-5.95468	94	91	LanthaScreen Binding	n/a	0.66
MKNK2 (MNK2)	-6.4318	82	79	LanthaScreen Binding	n/a	0.66
MKNK2 (MNK2)	-6.91009	54	47	LanthaScreen Binding	n/a	0.66
MKNK2 (MNK2)	-7.3851	32	15	LanthaScreen Binding	n/a	0.66
MKNK2 (MNK2)	-7.86328	13	8	LanthaScreen Binding	n/a	0.66
MKNK2 (MNK2)	-8.34008	-4	6	LanthaScreen Binding	n/a	0.66
MKNK2 (MNK2)	-8.81816	-6	-3	LanthaScreen Binding	n/a	0.66
MKNK2 (MNK2)	-9.30539	4	7	LanthaScreen Binding	n/a	0.66
STK33	-5	33	36	LanthaScreen Binding	n/a	0.84
STK33	-5.47756	58	51	LanthaScreen Binding	n/a	0.84
STK33	-5.95468	69	63	LanthaScreen Binding	n/a	0.84
STK33	-6.4318	43	47	LanthaScreen Binding	n/a	0.84
STK33	-6.91009	23	30	LanthaScreen Binding	n/a	0.84
STK33	-7.3851	19	16	LanthaScreen Binding	n/a	0.84
STK33	-7.86328	6	9	LanthaScreen Binding	n/a	0.84
STK33	-8.34008	7	7	LanthaScreen Binding	n/a	0.84
STK33	-8.81816	2	0	LanthaScreen Binding	n/a	0.84
STK33	-9.30539	2	5	LanthaScreen Binding	n/a	0.84
TNK2 (ACK)	-5	46	48	LanthaScreen Binding	n/a	0.54
TNK2 (ACK)	-5.47756	70	69	LanthaScreen Binding	n/a	0.54
TNK2 (ACK)	-5.95468	77	77	LanthaScreen Binding	n/a	0.54
TNK2 (ACK)	-6.4318	48	50	LanthaScreen Binding	n/a	0.54
TNK2 (ACK)	-6.91009	25	20	LanthaScreen Binding	n/a	0.54
TNK2 (ACK)	-7.3851	5	4	LanthaScreen Binding	n/a	0.54
TNK2 (ACK)	-7.86328	2	-1	LanthaScreen Binding	n/a	0.54
TNK2 (ACK)	-8.34008	-7	-8	LanthaScreen Binding	n/a	0.54
TNK2 (ACK)	-8.81816	-8	33	LanthaScreen Binding	n/a	0.54
TNK2 (ACK)	-9.30539	10	-7	LanthaScreen Binding	n/a	0.54
Kinase	log[inhibitor] (M)	Inhibition (%)
FLT3	-12.301	-9.024	-11.8089	-5.3502	14.5171
FLT3	-11.301	-18.9443	5.24564	12.1822	5.57737
FLT3	-10.301	2.57245	-1.9987	12.1219	11.3038
FLT3	-9.30103	0.3051	0.71793	8.5993	7.22692
FLT3	-8.30103	-2.6708	-3.2438	5.51544	2.56395
FLT3	-7.30103	-1.8879	-6.5642	5.37358	8.32656
FLT3	-6.30103	1.34229	2.98987	32.3232	36.6115
FLT3	-5.30103	51.2456	45.9966	73.5181	71.1333

[truncated: 11 more sheets: Sup. Fig. 6, Sup. Fig. 7, Sup. Fig. 8 & Sup. Table 4, Sup. Fig. 9, Sup. Fig. 12, Sup. Fig. 13, Sup. Fig. 14, Sup. Fig. 15, Sup. Fig. 16, Sup. Fig. 17, Sup. Fig. 18]
